# Supplementary material for: Transcriptome Analysis Revealed Highly Expressed Genes Encoding Secondary Metabolite Pathways and Small Cysteine-Rich Proteins in the Sclerotium of Lignosus rhinocerotis
Source: PLoS One. 2015 Nov 25;10(11):e0143549. doi: 10.1371/journal.pone.0143549 (PMC4659598; doi:10.1371/journal.pone.0143549)
Supplement: S1 Table — ES, exon skipping; A5SS, alternative 5' splice site; A3SS, alternative 3' splice site. (XLSX) [file pone.0143549.s002.xlsx]

## Sheet: ES
Events of Exon Skipping
Gene ID	Scaffold	Strand	Constitutive exon	Inclusive exon	Constitutive exon
GME614_g	scaffold313	+	28674-28803	28923-29036	29225-29295
GME776_g	scaffold212	+	44409-44634	44828-44876	44962-45405
GME3669_g	scaffold22	+	151382-152154	152245-152278,152369-152569	152671-152829
GME2385_g	scaffold101	+	89672-89876	89937-90113	90175-90251
GME8257_g	scaffold494	+	4519-4567	4622-4677	4731-4994
GME48_g	scaffold11	+	100207-100328	100382-100540	100607-100682
GME6006_g	scaffold198	-	26008-26078	26132-26183	26239-26301
GME7422_g	scaffold192	+	37500-37611	37692-37757	37812-37897
GME4954_g	scaffold481	+	4110-4164	4266-4442	4625-4932
GME4106_g	scaffold13	-	29498-29618	29985-30048	30130-30286
GME454_g	scaffold174	-	36238-36521	36638-36743,36801-36952	37016-37694
GME3669_g	scaffold22	+	151382-152154	152369-152569	152671-152829
GME7745_g	scaffold171	+	5583-5932	6005-6192	6254-6599
GME8953_g	scaffold182	-	51788-51814	51913-51990	52176-52259
GME7830_g	scaffold7	+	182605-182755	182820-182887	182944-183002
GME4106_g	scaffold13	-	29498-29618	29693-29764	29985-30048
GME2012_g	scaffold5	+	5931-6009	6069-6085	6146-6188
GME8858_g	scaffold307	-	5775-5840	6535-6729	6966-7101
GME5892_g	scaffold74	-	29130-29494	29597-29681	29767-29803
GME9886_g	scaffold179	+	25548-26046	26264-26277	26339-26391
GME6176_g	scaffold72	+	65042-65363	65459-65566	65628-65678
GME5751_g	scaffold104	+	64838-65003	65200-65333	65530-65864
GME10159_g	scaffold363	+	1444-1568	1645-1853,1915-2335	2408-2462
GME4106_g	scaffold13	-	29498-29618	29693-29764,29816-29919	29985-30048
GME9398_g	scaffold310	-	5391-5505	5788-5936	6007-6076
GME1602_g	scaffold41	+	55046-55159	55212-55275	55332-55424
GME5735_g	scaffold104	-	11653-11680	11739-11817	11891-11990
GME2406_g	scaffold264	-	25530-25638	25723-25866	26047-26175
GME6733_g	scaffold97	-	28114-28276	28342-28653	28719-29364
GME863_g	scaffold12	+	47435-47738	47803-47843	47916-48101
GME7792_g	scaffold7	+	70578-70934	70999-71184	71250-71432
GME9579_g	scaffold194	-	16657-16755	17221-17311	17569-17799
GME6038_g	scaffold144	+	19307-19444	19501-19712	19787-20229
GME5751_g	scaffold104	+	64512-64642	64838-65003	65530-65864
GME2796_g	scaffold16	-	66735-66841	66902-67166	67392-67643
GME7790_g	scaffold7	+	63215-63711	63801-63928	63989-64153
GME9888_g	scaffold179	-	31432-31824	31885-31961	32018-32100
GME4054_g	scaffold4	+	336874-337033	337923-338396	338459-338847
GME3873_g	scaffold108	+	7424-7651	7725-7793,7859-7924	7986-8024
GME2497_g	scaffold81	-	61130-61225	61332-61456	61547-61802
GME4026_g	scaffold4	+	268537-268655	268756-268826	268889-268992
GME6629_g	scaffold292	+	27007-27176	27487-27545,27659-27863,27950-28344	28428-28717
GME4106_g	scaffold13	-	28616-28685	28876-28925	29222-29336
GME989_g	scaffold50	+	13449-13485	13569-13621	13685-13826
GME4555_g	scaffold62	+	104447-104541	104628-104719,104781-105025,105083-105138	105214-105557
GME10305_g	scaffold228	+	31410-31588	31652-31684	31736-31813
GME4677_g	scaffold68	-	8562-8612	8683-8706	8772-8824
GME6889_g	scaffold178	-	5482-5678	5749-5806	5876-6213
GME10159_g	scaffold363	+	1444-1568	1645-1853,1915-2335,2408-2462	2858-3034
GME554_g	scaffold87	+	93384-93624	93694-93850	93982-94158
GME3669_g	scaffold22	+	151382-152154	152671-152829	152912-152953
GME1490_g	scaffold109	-	64891-65238	65304-65444	65563-66112
GME198_g	scaffold103	+	21121-21374	21469-21597	21666-21791
GME3520_g	scaffold19	+	115319-115591	115676-115851	115914-116015
GME273_g	scaffold148	-	59395-59437	59493-59586	59650-59774
GME9354_g	scaffold69	+	112939-113220	113328-113412	113506-113761
GME8005_g	scaffold186	+	26455-26478	26553-26578	26663-26882
GME4583_g	scaffold47	+	48580-48873	48937-48995	49058-49227
GME7400_g	scaffold258	+	7682-7766	7827-7912	7969-8119
GME3669_g	scaffold22	+	151382-152154	152245-152278	152369-152569
GME9083_g	scaffold43	-	65261-65553	65691-65788	65935-66087
GME2010_g	scaffold5	+	2435-2534	2648-2736	2992-3125
GME392_g	scaffold123	+	63001-63337	63424-63562	63633-63777
GME10743_g	scaffold821	+	1669-1755	1852-1884	1961-2176
GME4106_g	scaffold13	-	29693-29764	29816-29919	29985-30048
GME8493_g	scaffold80	-	102271-102580	102636-102789	102938-103037
GME829_g	scaffold36	-	146914-147032	147096-147172	147228-147271
GME7263_g	scaffold38	-	2990-3121	3176-3425	3599-3764
GME6294_g	scaffold93	-	872-922	995-1084	1182-1355
GME10198_g	scaffold387	-	17405-17480	17533-17589	17647-17709
GME4007_g	scaffold4	+	205617-205938	205995-206004	206062-206417
GME6762_g	scaffold66	-	44813-45755	45807-45888	45945-46102
GME9380_g	scaffold334	-	14105-14155	14209-14214	14269-14347
GME1741_g	scaffold10	-	2701-2992	3112-3396	3620-4294
GME7393_g	scaffold185	-	38810-39075	39180-39254	39317-39566
GME5751_g	scaffold104	+	64512-64642	64838-65003,65200-65333	65530-65864
GME4005_g	scaffold4	+	200904-201054	201117-201325,201385-201465	201534-201669
GME5285_g	scaffold121	-	61708-61980	62067-62234	62305-62398
GME1544_g	scaffold44	-	41406-41949	42009-42091	42145-42311
GME1323_g	scaffold40	+	86901-87045	87100-87227	87330-87410
GME2830_g	scaffold16	-	188518-188641	188752-188828	188942-189112
GME9826_g	scaffold146	-	40245-40550	40775-41035	41311-41550
GME5155_g	scaffold222	-	35867-36355	36439-36524	36632-36829
GME3063_g	scaffold17	+	58670-59101	59233-59358	59490-61015
GME3315_g	scaffold1	+	148054-148142	148223-148769	148850-149470
GME709_g	scaffold130	+	38338-38788	38850-38938	38995-39345
GME8732_g	scaffold157	+	2028-2189	2361-2425	2483-2522
GME1109_g	scaffold3	-	151370-152059	152110-152216,152274-152745	152803-152936
GME8640_g	scaffold1071	-	69-129	230-272	387-483
GME2471_g	scaffold45	+	121970-122081	122143-122305	122376-122904
GME4821_g	scaffold15	-	10332-11315	11766-11840,11955-12068	12245-12564
GME4492_g	scaffold52	+	72992-73028	73090-73118	73186-73256
GME4851_g	scaffold15	+	104874-104994	105189-105195	105265-106435
GME8778_g	scaffold221	-	8342-9322	9852-9939	10008-10179
GME5284_g	scaffold121	-	58794-59085	59154-59552	59674-60283
GME6109_g	scaffold54	-	77173-77464	77520-77656	77711-77800
GME7224_g	scaffold322	-	9040-9089	9468-9639	9836-9936
GME5943_g	scaffold35	+	55165-55397	55471-55534	55619-55723
GME10159_g	scaffold363	+	1645-1853	1915-2335,2408-2462	2858-3034
GME3656_g	scaffold22	-	104889-105002	105058-105086	105144-105288
GME3712_g	scaffold26	+	84435-84507	84742-84772	84899-84992
GME5418_g	scaffold2	+	291413-291481	291586-291704	291895-292072
GME7254_g	scaffold299	-	24943-25085	25179-25229	25323-25400
GME8529_g	scaffold112	+	60848-61183	61253-61336	61414-62121
GME2497_g	scaffold81	-	60911-61005	61130-61225	61332-61456
GME5751_g	scaffold104	+	64147-64190	64512-64642,64838-65003,65200-65333	65530-65864
GME9837_g	scaffold490	+	10383-10455	10685-11111	11206-11287
GME8722_g	scaffold236	+	15038-15366	15426-15492	15553-15703
GME8057_g	scaffold132	+	930-1063	1148-1278	1334-1443
GME9888_g	scaffold179	-	31432-31824	31885-31961,32018-32100	32684-32876
GME8552_g	scaffold42	+	45817-46006	46081-46164,46218-46352	46413-46618
GME1120_g	scaffold3	+	189706-189921	189981-190031	190105-190202
GME771_g	scaffold212	-	20379-20438	20521-20583	20648-20842
GME4279_g	scaffold60	+	27088-27111	27278-27373	27482-27665
GME5751_g	scaffold104	+	64147-64190	64512-64642	65530-65864
GME6006_g	scaffold198	-	26550-26649	26751-26842	27089-27164
GME6061_g	scaffold246	-	524-596	659-764,842-939	1075-1210
GME3669_g	scaffold22	+	151382-152154	152245-152278,152369-152569,152671-152829	152912-152953
GME9656_g	scaffold238	+	13164-16081	16134-16465	16523-18158
GME8348_g	scaffold477	+	7425-7880	7970-8085	8144-8196
GME2737_g	scaffold237	-	30753-31165	31227-31360,31427-31516	32023-32175
GME2396_g	scaffold319	-	19899-20152	20209-20436	20498-20601
GME8799_g	scaffold224	-	35581-35771	35824-35886	36045-36144
GME206_g	scaffold103	-	50310-50363	50438-50509	50571-50793
GME49_g	scaffold11	-	102653-102774	102835-102874	102931-102951
GME7196_g	scaffold230	+	16409-16457	16552-16652	16744-16845
GME10187_g	scaffold294	-	18261-18307	18373-18407,18472-18536	18600-18740
GME3711_g	scaffold26	-	79706-80070	80151-80191	80263-80488
GME5808_g	scaffold181	+	39614-39679	39733-39788	39853-39949
GME7967_g	scaffold76	-	27320-27413	27552-27656,27730-27812	27883-28018
GME5751_g	scaffold104	+	65530-65864	66077-66131	66377-66441
GME4693_g	scaffold68	+	47725-47825	47878-47907	47960-48140
GME7982_g	scaffold76	+	69672-69961	70157-70373	70469-70567
GME540_g	scaffold87	+	56339-56391	56452-56522	56589-56825
GME4106_g	scaffold13	-	29498-29618	29693-29764,29816-29919,29985-30048	30130-30286
GME8493_g	scaffold80	-	102636-102789	102848-102876	102938-103037
GME9837_g	scaffold490	+	10383-10455	10549-10568,10685-11111	11206-11287
GME8493_g	scaffold80	-	102271-102580	102636-102789,102848-102876	102938-103037
GME9759_g	scaffold312	-	25644-25723	25815-25890	25967-26122
GME3727_g	scaffold26	-	132732-132807	132882-132963	133035-133076
GME32_g	scaffold11	-	53357-53423	53495-53596	53687-53756
GME2888_g	scaffold8	+	145217-145283	145356-145367	145424-145478
GME4594_g	scaffold47	-	74729-75236	75372-75514	75719-75831
GME3842_g	scaffold128	-	33049-33116	33248-33332,33409-33627	34328-34551
GME8534_g	scaffold112	-	84337-85041	85248-85501	85580-85699
GME6202_g	scaffold96	+	7438-7778	7851-7887	7953-8049
GME461_g	scaffold340	-	6442-6482	6542-7078	7138-7254
GME8401_g	scaffold111	-	24804-25009	25202-25330	25383-25620
GME6571_g	scaffold106	+	84721-84844	84942-84992	85055-85234
GME6629_g	scaffold292	+	27007-27176	27487-27545	27659-27863
GME3425_g	scaffold1	+	453552-453673	453842-453963	454074-454186
GME1413_g	scaffold14	-	142756-142957	143033-143159	143239-143329
GME670_g	scaffold25	+	134699-134809	134910-134956	135013-135067
GME7830_g	scaffold7	+	183187-183286	183338-183372	183431-183538
GME5254_g	scaffold65	-	119977-120023	120104-120252	120311-120402
GME7305_g	scaffold38	-	132024-132282	132393-132490	132596-132767
GME851_g	scaffold12	-	16880-16919	16999-17032	17159-17308
GME1445_g	scaffold126	-	7723-7971	8025-8144	8205-8299
GME10159_g	scaffold363	+	1444-1568	2408-2462	2858-3034
GME10159_g	scaffold363	+	1444-1568	1645-1853	2858-3034
GME6457_g	scaffold153	+	55107-55246	55300-55719	55776-56055
GME10743_g	scaffold821	+	1852-1884	1961-2176	2260-2403
GME1726_g	scaffold122	+	60039-60342	60434-60504	60570-60658
GME4828_g	scaffold15	+	31710-31829	31909-31991	32097-32255
GME9837_g	scaffold490	+	10383-10455	10549-10568	10685-11111
GME8711_g	scaffold193	-	26767-26949	27009-27035	27088-27202
GME10754_g	scaffold773	-	1775-1856	1987-2048	2120-2143
GME4286_g	scaffold60	-	52226-52306	52368-52396	52456-52496
GME5413_g	scaffold2	+	273232-273317	273441-273569	273658-273707
GME6517_g	scaffold48	-	148370-148443	148698-148780	148953-149035
GME8006_g	scaffold186	-	28620-28794	28864-29020	29080-29156
GME3727_g	scaffold26	-	135223-135497	135566-135593	135654-135825
GME7002_g	scaffold29	+	182071-182142	182277-182337	182397-182488
GME6628_g	scaffold292	+	22450-22784	23279-23501	23603-23868
GME9888_g	scaffold179	-	31432-31824	32018-32100	32684-32876
GME9570_g	scaffold468	+	7972-8035	8088-8135,8194-8247	8303-8527
GME1809_g	scaffold85	-	9871-10053	10179-10280	10353-10419

## Sheet: A5SS
Events of Alternative 5' Splice Site
Gene ID	Scaffold	Strand	Constitutive exon	5' exon	Alternative 5' exon
GME1000_g	scaffold50	+	46181-46302	45945-46121	45945-46125
GME1002_g	scaffold50	+	50449-50567	49749-50380	49749-50378
GME10036_g	scaffold309	-	860-1953	2074-2158	2014-2158
GME1003_g	scaffold50	-	51520-51804	51860-51917	51856-51917
GME10070_g	scaffold376	-	12080-12404	12985-13158	12464-13158
GME10081_g	scaffold286	+	4350-4446	4192-4293	4192-4284
GME10083_g	scaffold286	-	16017-16071	16135-16305	16131-16305
GME10085_g	scaffold286	-	27257-27425	27506-27669	27518-27669
GME10085_g	scaffold286	-	28044-28443	28805-28923	28838-28923
GME10134_g	scaffold504	-	5987-6861	8026-8514	7040-8514
GME10137_g	scaffold338	+	8619-8772	8207-8561	8207-8557
GME10137_g	scaffold338	+	8619-8772	8207-8561	8207-8553
GME10142_g	scaffold338	+	20294-20341	20165-20226	20165-20238
GME10149_g	scaffold641	-	1342-1383	1452-1613	1455-1613
GME10154_g	scaffold384	+	17943-18174	17182-17642	17182-17786
GME10154_g	scaffold384	+	18622-19088	18385-18520	18385-18562
GME10159_g	scaffold363	+	2858-3034	2408-2462	2408-2763
GME10159_g	scaffold363	+	3243-3406	2858-3034	2858-3084
GME10162_g	scaffold363	-	8248-8366	8568-8627	8430-8627
GME10163_g	scaffold363	+	15304-15348	15189-15242	15189-15246
GME10164_g	scaffold363	-	20655-20855	20916-20947	20909-20947
GME1017_g	scaffold50	-	93626-93724	93844-94198	93776-94198
GME10187_g	scaffold294	-	18261-18307	18373-18407	18369-18407
GME1018_g	scaffold50	-	101658-101726	101780-101845	101784-101845
GME1018_g	scaffold50	-	101780-101845	101897-101923	101921-101923
GME10206_g	scaffold156	-	18477-19287	19346-19668	19342-19668
GME10225_g	scaffold318	+	7562-7620	7382-7448	7382-7452
GME1023_g	scaffold50	+	116190-116394	115870-116134	115870-116138
GME1027_g	scaffold50	-	127428-127527	127585-127614	127583-127614
GME1027_g	scaffold50	-	127738-127861	127918-128327	127920-128327
GME10296_g	scaffold228	-	10322-11001	11077-11392	11059-11392
GME10304_g	scaffold228	-	29836-29940	29994-30024	29998-30024
GME10314_g	scaffold501	-	2537-2653	2726-2820	2714-2820
GME10322_g	scaffold459	+	11237-11460	11084-11175	11084-11177
GME10322_g	scaffold459	+	12296-12397	12138-12241	12138-12192
GME1032_g	scaffold50	+	138270-138309	138020-138190	138020-138109
GME1032_g	scaffold50	+	138270-138309	138020-138190	138020-138211
GME10355_g	scaffold328	+	626-734	422-557	422-561
GME10356_g	scaffold328	-	2061-2167	2229-2317	2225-2317
GME10356_g	scaffold328	-	2061-2167	2229-2317	2221-2317
GME10357_g	scaffold328	+	3898-4087	3569-3810	3569-3814
GME10379_g	scaffold297	-	8541-8829	9006-9343	9221-9343
GME10379_g	scaffold297	-	8541-8829	9006-9343	8896-9343
GME10404_g	scaffold575	-	6303-6451	6513-6654	6509-6654
GME10406_g	scaffold497	+	7131-7236	7020-7064	7020-7068
GME10449_g	scaffold869	+	1681-1784	1232-1542	1232-1540
GME10459_g	scaffold335	+	18289-18392	18054-18161	18054-18204
GME10459_g	scaffold335	+	18463-18490	18289-18392	18289-18332
GME10488_g	scaffold623	-	1513-2006	2075-2291	2064-2291
GME10517_g	scaffold522	+	5071-5261	4194-4239	4194-5003
GME1052_g	scaffold161	+	47535-47575	47435-47472	47435-47467
GME10592_g	scaffold843	-	297-833	901-1002	890-1002
GME10600_g	scaffold478	-	2291-2339	2396-2476	2423-2476
GME10602_g	scaffold478	-	8941-9054	9124-9336	9122-9336
GME10700_g	scaffold986	-	558-805	876-1324	872-1324
GME10706_g	scaffold967	-	87-188	243-346	292-346
GME10706_g	scaffold967	-	1025-1248	1310-1401	1308-1401
GME1070_g	scaffold3	-	35138-35189	35247-35399	35243-35399
GME10738_g	scaffold188	+	50459-50968	49798-49928	49798-50400
GME10749_g	scaffold795	+	1880-1971	1706-1819	1706-1815
GME10766_g	scaffold701	+	412-563	297-347	297-343
GME1076_g	scaffold3	-	55941-56012	56075-56206	56086-56206
GME1077_g	scaffold3	-	57184-57270	57321-57423	57324-57423
GME10788_g	scaffold576	+	2103-2148	1984-2046	1984-2050
GME10801_g	scaffold467	+	8013-8076	7773-7959	7773-7939
GME1094_g	scaffold3	+	103786-104488	103640-103722	103640-103726
GME1101_g	scaffold3	-	125695-125756	125873-126038	125813-126038
GME1101_g	scaffold3	-	125695-125756	125873-126038	125829-126038
GME1114_g	scaffold3	+	169439-169508	169118-169381	169118-169383
GME1117_g	scaffold3	-	178101-178193	178249-178388	178253-178388
GME1120_g	scaffold3	+	190105-190202	189981-190031	189981-190037
GME1120_g	scaffold3	+	190257-190378	190105-190202	190105-190195
GME1123_g	scaffold3	+	200165-200316	197702-200110	197702-200108
GME115_g	scaffold120	-	1275-1369	1426-1465	1422-1465
GME1168_g	scaffold3	-	337826-337900	337958-337969	337966-337969
GME1168_g	scaffold3	-	338034-338134	338203-338260	338206-338260
GME1174_g	scaffold3	-	364533-364813	364893-365534	364871-365534
GME117_g	scaffold120	+	5420-6043	5223-5362	5223-5367
GME1256_g	scaffold114	-	9935-10050	10107-10258	10111-10258
GME1270_g	scaffold114	+	56568-57338	56427-56495	56427-56478
GME1278_g	scaffold114	-	75546-75612	75673-76064	75668-76064
GME1285_g	scaffold210	-	13928-14168	14273-14403	14235-14403
GME1287_g	scaffold210	+	16774-16824	16411-16639	16411-16489
GME129_g	scaffold120	-	48427-48519	48588-48722	48612-48722
GME12_g	scaffold351	-	18333-18419	18500-18696	18495-18696
GME1300_g	scaffold40	+	4153-4378	3706-4011	3706-4101
GME1313_g	scaffold40	+	51963-52856	51654-51707	51654-51902
GME1315_g	scaffold40	+	57330-57410	57006-57277	57006-57271
GME1315_g	scaffold40	+	57330-57410	57006-57277	57006-57275
GME1316_g	scaffold40	+	60909-60961	60731-60845	60731-60850
GME1317_g	scaffold40	-	65374-65779	65836-66001	65888-66001
GME1324_g	scaffold40	-	89410-89544	89617-89756	89632-89756
GME1325_g	scaffold40	-	95048-95160	95575-95585	95265-95585
GME133_g	scaffold120	-	54965-55155	55285-55385	55269-55385
GME1340_g	scaffold40	-	135529-135768	135834-135878	135830-135878
GME1356_g	scaffold160	+	24162-25034	24063-24091	24063-24095
GME1358_g	scaffold160	-	32456-32926	32987-33389	33014-33389
GME1364_g	scaffold160	+	51968-52368	51489-51536	51489-51900
GME1364_g	scaffold160	+	51968-52368	51489-51536	51489-51540
GME1394_g	scaffold14	-	76167-76319	76387-76476	76378-76476
GME1398_g	scaffold14	-	93452-93598	93653-93756	93649-93756
GME13_g	scaffold351	+	18994-19059	18898-18936	18898-18932
GME1414_g	scaffold14	-	144894-145465	145554-145743	145558-145743
GME1437_g	scaffold14	+	220878-221032	220608-220642	220608-220801
GME1437_g	scaffold14	+	220878-221032	220608-220642	220608-220811
GME1437_g	scaffold14	+	221114-221373	220878-221032	220878-221042
GME1438_g	scaffold14	+	223035-223275	222859-222978	222859-222966
GME1439_g	scaffold14	-	224933-225019	225077-225267	225071-225267
GME1439_g	scaffold14	-	224933-225019	225077-225267	225099-225267
GME1440_g	scaffold14	+	228712-228932	228529-228603	228529-228607
GME1445_g	scaffold126	-	7640-7657	7723-7971	7714-7971
GME1462_g	scaffold126	+	59930-60404	59579-59871	59579-59878
GME1464_g	scaffold126	-	65883-66523	66582-66788	66575-66788
GME148_g	scaffold67	+	13047-13139	12651-12971	12651-12943
GME1490_g	scaffold109	-	65304-65444	65563-66112	65499-66112
GME152_g	scaffold67	-	24388-24647	24768-25224	24716-25224
GME1548_g	scaffold44	-	60627-60685	60792-60905	60738-60905
GME1570_g	scaffold44	-	129568-129760	129817-130622	129813-130622
GME1601_g	scaffold41	+	52306-52569	52193-52245	52193-52249
GME1601_g	scaffold41	+	52632-53115	52306-52569	52306-52580
GME1612_g	scaffold41	+	89225-92008	88935-89172	88935-89167
GME1630_g	scaffold41	+	142374-142599	142025-142088	142025-142261
GME1631_g	scaffold41	+	146070-146187	145895-146011	145895-146008
GME1638_g	scaffold168	+	20933-23387	20107-20858	20107-20295
GME1648_g	scaffold168	+	56519-57166	55648-56005	55648-56412
GME1650_g	scaffold454	+	3239-3391	3098-3184	3098-3180
GME1651_g	scaffold454	+	7621-7997	7433-7560	7433-7570
GME1664_g	scaffold271	-	27907-28215	28368-28531	28280-28531
GME166_g	scaffold67	-	67600-67698	67769-67885	67765-67885
GME1679_g	scaffold49	+	38030-38149	37784-37952	37784-37948
GME1695_g	scaffold49	-	90345-90537	90594-90647	90611-90647
GME1697_g	scaffold49	-	94437-94867	94939-94999	94935-94999
GME1714_g	scaffold122	-	13885-14116	14181-14585	14173-14585
GME1714_g	scaffold122	-	13885-14116	14181-14585	14177-14585
GME1714_g	scaffold122	-	16694-16775	16827-16883	16831-16883
GME1720_g	scaffold122	+	39566-39896	39287-39504	39287-39436
GME173_g	scaffold67	+	84219-84299	84037-84161	84037-84168
GME1741_g	scaffold10	-	3620-4294	4374-4527	4380-4527
GME1757_g	scaffold10	-	65120-65243	65305-65409	65303-65409
GME1770_g	scaffold10	+	129958-130159	129605-129907	129605-129885
GME1795_g	scaffold10	+	222667-222695	222552-222592	222552-222614
GME1799_g	scaffold10	-	236790-236903	236960-237062	236968-237062
GME1799_g	scaffold10	-	236790-236903	236960-237062	236964-237062
GME1799_g	scaffold10	-	236960-237062	237116-237267	237124-237267
GME1799_g	scaffold10	-	237116-237267	238151-238319	237333-238319
GME1799_g	scaffold10	-	237116-237267	238151-238319	237745-238319
GME1805_g	scaffold10	-	256636-256780	256970-257123	256858-257123
GME1813_g	scaffold85	-	20280-20354	20407-20564	20414-20564
GME1821_g	scaffold85	-	34193-35191	35247-35404	35252-35404
GME1837_g	scaffold85	+	82001-82284	81763-81941	81763-81949
GME1859_g	scaffold131	-	16917-19716	19778-19800	19767-19800
GME185_g	scaffold247	+	8427-8849	8256-8355	8256-8334
GME1860_g	scaffold131	+	22309-22384	21975-22255	21975-22236
GME1868_g	scaffold131	-	44903-45021	45108-45541	45104-45541
GME1870_g	scaffold131	+	54333-54766	53887-54116	53887-54120
GME1870_g	scaffold131	+	54913-55148	54333-54766	54333-54821
GME1891_g	scaffold138	+	59808-60095	59566-59752	59566-59713
GME1934_g	scaffold20	+	108083-108409	107413-107804	107413-108018
GME1937_g	scaffold20	-	119383-119643	120005-120123	119913-120123
GME1947_g	scaffold20	-	143008-143147	143203-143379	143214-143379
GME1958_g	scaffold20	+	175712-175901	175468-175642	175468-175646
GME1972_g	scaffold55	+	11167-11367	10738-11112	10738-11114
GME1974_g	scaffold55	+	21284-21334	21111-21209	21111-21213
GME1974_g	scaffold55	+	21284-21334	21111-21209	21111-21185
GME1974_g	scaffold55	+	21284-21334	21111-21209	21111-21218
GME1980_g	scaffold55	+	38217-38442	37899-38079	37899-38094
GME1990_g	scaffold55	+	70364-70881	70169-70312	70169-70305
GME1994_g	scaffold55	+	86270-87211	86013-86213	86013-86135
GME1998_g	scaffold55	-	104306-104429	105201-105330	104782-105330
GME2005_g	scaffold55	+	129196-129341	129020-129131	129020-129135
GME2012_g	scaffold5	+	5931-6009	5712-5821	5712-5875
GME2014_g	scaffold5	-	7359-7639	7705-7833	7701-7833
GME2021_g	scaffold5	+	27721-27902	27166-27514	27166-27659
GME2023_g	scaffold5	-	32715-32775	32833-32913	32881-32913
GME2023_g	scaffold5	-	32715-32775	32833-32913	32829-32913
GME2027_g	scaffold5	-	43190-43329	43386-43434	43397-43434
GME2040_g	scaffold5	+	74854-74971	74743-74779	74743-74783
GME2043_g	scaffold5	+	84118-84171	83985-84052	83985-84054
GME2044_g	scaffold5	+	86451-86533	86217-86392	86217-86332
GME2061_g	scaffold5	-	146896-147283	147340-147394	147344-147394
GME2074_g	scaffold5	-	186049-186363	186775-186877	186677-186877
GME2075_g	scaffold5	+	188935-189151	188317-188603	188317-188791
GME2075_g	scaffold5	+	189218-189688	188935-189151	188935-189155
GME2076_g	scaffold5	-	190763-190862	190924-190997	190920-190997
GME2080_g	scaffold5	+	201897-202216	201742-201831	201742-201827
GME2097_g	scaffold5	+	240432-240484	240335-240371	240335-240340
GME2097_g	scaffold5	+	241848-242073	241307-241782	241307-241793
GME2098_g	scaffold5	-	242833-242898	242953-243288	242949-243288
GME2104_g	scaffold5	+	259398-259530	258936-259331	258936-259270
GME2105_g	scaffold5	-	265115-265337	265404-265521	265399-265521
GME2106_g	scaffold5	+	266328-266491	266047-266230	266047-266255
GME2115_g	scaffold5	-	292970-293231	293294-293536	293284-293536
GME2123_g	scaffold5	+	310951-311034	310747-310878	310747-310874
GME2123_g	scaffold5	+	310951-311034	310747-310878	310747-310840
GME2123_g	scaffold5	+	310951-311034	310747-310878	310747-310882
GME2127_g	scaffold5	+	322982-323568	321846-322865	321846-322860
GME2127_g	scaffold5	+	322982-323568	321846-322865	321846-322802
GME2148_g	scaffold196	+	45769-45874	45639-45716	45639-45706
GME2183_g	scaffold180	+	29038-29277	28939-28954	28939-28958
GME2208_g	scaffold136	-	19072-19236	19319-19408	19317-19408
GME2210_g	scaffold136	+	25927-26057	25167-25735	25167-25858
GME2215_g	scaffold136	-	40785-40973	41035-41114	41033-41114
GME2215_g	scaffold136	-	41803-41949	42029-42249	42003-42249
GME2215_g	scaffold136	-	42316-42611	42664-42718	42669-42718
GME2220_g	scaffold136	+	57601-57965	57458-57549	57458-57533
GME2223_g	scaffold136	-	71218-71344	71403-71481	71407-71481
GME2250_g	scaffold27	+	68900-69100	68429-68442	68429-68780
GME2252_g	scaffold27	-	71467-71599	71755-71957	71757-71957
GME2281_g	scaffold27	+	162992-163073	162806-162924	162806-162926
GME2290_g	scaffold27	+	191191-191369	190827-191133	190827-191137
GME2297_g	scaffold32	+	3412-3466	2998-3337	2998-3356
GME2307_g	scaffold32	+	31335-32336	30779-31231	30779-31227
GME2330_g	scaffold32	+	84516-84572	84286-84456	84286-84460
GME2343_g	scaffold32	-	140846-140953	141008-141082	141012-141082
GME2369_g	scaffold101	-	45631-45747	45805-45957	45801-45957
GME2370_g	scaffold101	-	47709-48310	48375-48552	48378-48552
GME2372_g	scaffold101	+	55691-55886	54649-55613	54649-55630
GME2420_g	scaffold253	+	25415-26390	25284-25351	25284-25355
GME2421_g	scaffold253	-	29881-30077	30129-30384	30140-30384
GME2423_g	scaffold253	+	35145-35201	35023-35083	35023-35088
GME242_g	scaffold71	+	76720-76754	76533-76621	76533-76661
GME2457_g	scaffold45	+	90118-90135	89512-90059	89512-90063
GME245_g	scaffold71	+	88358-88897	87526-87655	87526-88199
GME2465_g	scaffold45	+	109047-109259	108898-108937	108898-108978
GME2470_g	scaffold45	-	120327-120398	120464-120709	120569-120709
GME2472_g	scaffold45	-	123604-123693	123772-123899	123768-123899
GME2472_g	scaffold45	-	123604-123693	123772-123899	123755-123899
GME2472_g	scaffold45	-	123772-123899	123969-124062	123964-124062
GME2476_g	scaffold45	+	132066-132428	131855-131999	131855-132003
GME2488_g	scaffold81	+	23190-23303	22830-22986	22830-23135
GME2489_g	scaffold81	+	24632-24958	24385-24561	24385-24575
GME2490_g	scaffold81	-	26707-26906	26987-27302	26977-27302
GME2490_g	scaffold81	-	26707-26906	26987-27302	27018-27302
GME2493_g	scaffold81	+	44953-45260	44439-44879	44439-44883
GME2503_g	scaffold81	-	83038-83145	83208-83330	83204-83330
GME2527_g	scaffold115	+	60942-61004	60685-60885	60685-60881
GME2527_g	scaffold115	+	62160-62240	62009-62105	62009-62088
GME2529_g	scaffold115	+	72364-72472	72219-72310	72219-72306
GME2549_g	scaffold88	+	21929-22373	20634-21071	20634-21453
GME2564_g	scaffold88	+	79626-79916	79496-79568	79496-79572
GME2573_g	scaffold79	+	12856-13006	12635-12780	12635-12792
GME2595_g	scaffold79	-	81817-82404	82513-82843	82507-82843
GME2597_g	scaffold79	+	86550-86786	86374-86491	86374-86495
GME2618_g	scaffold446	-	3716-4000	4148-4203	4152-4203
GME2626_g	scaffold75	+	8040-8545	7624-7753	7624-7923
GME2629_g	scaffold75	+	15565-15889	14994-15178	14994-15471
GME2629_g	scaffold75	+	15565-15889	14994-15178	14994-15433
GME2636_g	scaffold75	-	33442-33554	33612-34088	33619-34088
GME2640_g	scaffold75	-	44154-44744	44938-45605	44801-45605
GME2646_g	scaffold75	-	60659-60774	60835-61753	60839-61753
GME2650_g	scaffold75	+	70447-70575	69961-70355	69961-70365
GME2662_g	scaffold75	+	109466-109519	109362-109413	109362-109411
GME2683_g	scaffold30	+	58082-58227	57881-58030	57881-58019
GME2684_g	scaffold30	+	64344-64389	64197-64289	64197-64293
GME2687_g	scaffold30	-	70359-70422	70473-70493	70477-70493
GME268_g	scaffold148	+	36372-36519	35512-35600	35512-36293
GME268_g	scaffold148	+	39938-40060	39750-39879	39750-39883
GME2706_g	scaffold30	-	120805-120946	121013-121306	121034-121306
GME2708_g	scaffold30	-	126984-127056	127120-127240	127116-127240
GME2716_g	scaffold30	+	158232-158280	158048-158114	158048-158118
GME271_g	scaffold148	-	51556-51664	51730-51791	51719-51791
GME2726_g	scaffold30	+	186972-187100	186832-186909	186832-186920
GME272_g	scaffold148	+	54291-54381	54093-54199	54093-54179
GME2732_g	scaffold237	+	13870-14079	12747-13203	12747-13667
GME2738_g	scaffold237	-	33320-33571	33635-33731	33633-33731
GME273_g	scaffold148	-	56559-56667	56724-56785	56720-56785
GME273_g	scaffold148	-	59395-59437	59493-59586	59495-59586
GME275_g	scaffold148	+	69351-69456	69229-69290	69229-69287
GME2775_g	scaffold176	-	54389-54648	54836-55375	54834-55375
GME2775_g	scaffold176	-	54389-54648	54836-55375	54702-55375
GME2789_g	scaffold16	-	48347-48401	48459-48718	48463-48718
GME278_g	scaffold113	+	9258-9425	9122-9156	9122-9189
GME2796_g	scaffold16	-	66735-66841	66902-67166	66896-67166
GME2796_g	scaffold16	-	66735-66841	66902-67166	67006-67166
GME2796_g	scaffold16	-	66902-67166	67392-67643	67258-67643
GME2802_g	scaffold16	+	82179-82950	81621-81856	81621-82091
GME2807_g	scaffold16	+	96965-97094	96689-96911	96689-96906
GME2819_g	scaffold16	-	152359-152487	152560-152730	152556-152730
GME2853_g	scaffold8	-	42486-42685	42741-43399	42810-43399
GME2859_g	scaffold8	-	58736-59195	59247-60162	59249-60162
GME2860_g	scaffold8	+	61354-61485	61166-61235	61166-61290
GME2860_g	scaffold8	+	61684-61821	61540-61621	61540-61615
GME2860_g	scaffold8	+	62208-62356	62051-62152	62051-62150
GME2861_g	scaffold8	+	66810-66868	64939-66750	64939-66748
GME2862_g	scaffold8	-	69494-69559	69621-69793	69625-69793
GME2867_g	scaffold8	-	85357-85445	85521-85562	85517-85562
GME2877_g	scaffold8	-	117319-117424	117495-117665	117522-117665
GME2879_g	scaffold8	-	122011-122126	122182-122295	122185-122295
GME2880_g	scaffold8	+	125800-125860	125402-125614	125402-125685
GME2889_g	scaffold8	+	151317-151453	151101-151230	151101-151248
GME2902_g	scaffold8	+	188627-188825	188127-188574	188127-188569
GME2924_g	scaffold8	-	262369-262451	262549-262825	262506-262825
GME2954_g	scaffold31	-	32575-32801	32860-32998	32863-32998
GME2955_g	scaffold31	+	36772-37075	36545-36636	36545-36716
GME2961_g	scaffold31	+	53786-53933	53654-53729	53654-53713
GME296_g	scaffold113	+	82526-83071	82364-82474	82364-82472
GME2974_g	scaffold31	+	96736-97080	96427-96677	96427-96681
GME2984_g	scaffold31	+	114955-115112	114691-114896	114691-114901
GME2989_g	scaffold31	+	128399-128552	128221-128339	128221-128335
GME3000_g	scaffold31	-	155534-157681	158237-158356	158239-158356
GME3003_g	scaffold31	+	173741-173797	173658-173683	173658-173687
GME3022_g	scaffold90	+	49324-49645	49025-49177	49025-49262
GME3027_g	scaffold90	-	82716-82821	83363-83422	82880-83422
GME3033_g	scaffold90	+	96722-96774	96557-96658	96557-96656
GME3035_g	scaffold305	-	5377-5646	5711-5772	5701-5772
GME3059_g	scaffold17	-	44303-44796	45096-45357	45092-45357
GME3060_g	scaffold17	+	47091-47242	46862-46980	46862-47033
GME3063_g	scaffold17	+	61196-61937	59490-61015	59490-61126
GME3074_g	scaffold17	-	91348-92131	92184-92386	92244-92386
GME3080_g	scaffold17	+	110937-111018	110637-110826	110637-110879
GME3082_g	scaffold17	+	116625-116982	116490-116549	116490-116559
GME3092_g	scaffold17	-	166708-166889	166950-167159	166945-167159
GME3099_g	scaffold17	-	182429-182675	182732-182868	182728-182868
GME30_g	scaffold11	-	48949-49083	49198-49358	49138-49358
GME3106_g	scaffold17	+	206234-206283	206147-206180	206147-206177
GME311_g	scaffold190	+	44723-45145	43981-44292	43981-44669
GME3124_g	scaffold33	+	20676-20991	20278-20539	20278-20536
GME3139_g	scaffold33	+	76832-77036	76686-76780	76686-76776
GME313_g	scaffold190	+	48987-49048	48791-48880	48791-48876
GME3143_g	scaffold33	-	87365-87436	87490-87777	87495-87777
GME3147_g	scaffold33	-	111523-111612	111729-112349	111667-112349
GME3168_g	scaffold33	-	173868-174355	174432-174555	174437-174555
GME3169_g	scaffold33	+	175617-175692	175512-175545	175512-175541
GME3175_g	scaffold163	+	13578-13791	12771-13512	12771-13516
GME317_g	scaffold39	+	8996-9096	8622-8655	8622-8822
GME3180_g	scaffold163	+	28557-28788	28115-28218	28115-28443
GME3202_g	scaffold21	-	17463-17723	17892-18207	17841-18207
GME3204_g	scaffold21	+	21061-21297	20899-21009	20899-21005
GME3206_g	scaffold21	+	26853-27230	26701-26794	26701-26788
GME3212_g	scaffold21	+	46307-46401	46205-46250	46205-46254
GME3224_g	scaffold21	-	92932-93941	94502-95048	94191-95048
GME323_g	scaffold39	+	28818-29232	28626-28758	28626-28762
GME3259_g	scaffold21	-	199003-199099	199183-199403	199179-199403
GME3281_g	scaffold1	+	60700-61064	60505-60641	60505-60639
GME3290_g	scaffold1	+	89936-90001	89780-89866	89780-89864
GME3296_g	scaffold1	-	104328-104532	104588-104828	104600-104828
GME3297_g	scaffold1	-	108102-108153	108211-108364	108241-108364
GME3299_g	scaffold1	-	110747-110850	110966-111353	110903-111353
GME3306_g	scaffold1	-	127140-127354	127418-127638	127414-127638
GME3309_g	scaffold1	-	135571-136115	136171-136249	136174-136249
GME3309_g	scaffold1	-	136663-136734	136792-137052	136796-137052
GME3385_g	scaffold1	-	335355-335737	335796-335823	335789-335823
GME3404_g	scaffold1	-	393927-394043	394098-394184	394155-394184
GME3404_g	scaffold1	-	393927-394043	394098-394184	394102-394184
GME3439_g	scaffold1	-	500805-500870	500945-501030	500932-501030
GME347_g	scaffold39	-	118872-118940	118994-119199	119025-119199
GME3501_g	scaffold19	+	52910-53210	52725-52854	52725-52852
GME3510_g	scaffold19	-	80357-80713	80769-80979	80765-80979
GME3519_g	scaffold19	+	111454-111621	110903-111387	110903-111377
GME3525_g	scaffold19	-	132036-132357	132412-132502	132416-132502
GME353_g	scaffold39	+	140427-140572	139819-140376	139819-140032
GME3556_g	scaffold147	-	19392-19446	19535-19740	19537-19740
GME3556_g	scaffold147	-	20710-20805	20864-20960	20860-20960
GME3561_g	scaffold147	+	39160-39303	38719-39099	38719-39095
GME3561_g	scaffold147	+	39160-39303	38719-39099	38719-39009
GME3575_g	scaffold152	+	21792-22132	21095-21560	21095-21532
GME3576_g	scaffold152	+	27003-27047	26888-26941	26888-26938
GME357_g	scaffold39	+	162690-162908	162139-162624	162139-162628
GME3585_g	scaffold152	+	53573-53629	53321-53516	53321-53520
GME3607_g	scaffold110	+	26396-26534	25991-26327	25991-26324
GME360_g	scaffold1001	+	1229-1282	1074-1161	1074-1170
GME3617_g	scaffold110	-	73838-74037	74099-74185	74091-74185
GME3624_g	scaffold22	+	10176-10437	9986-10107	9986-10111
GME3626_g	scaffold22	+	16415-16487	16189-16358	16189-16362
GME362_g	scaffold123	+	3127-3181	3023-3074	3023-3070
GME3632_g	scaffold22	+	26831-27007	26184-26496	26184-26710
GME3638_g	scaffold22	-	44397-44735	44800-44997	44788-44997
GME364_g	scaffold123	-	8227-8324	8458-8569	8441-8569
GME364_g	scaffold123	-	8634-8797	8856-8890	8849-8890
GME3657_g	scaffold22	+	112509-112623	112164-112318	112164-112404
GME3659_g	scaffold22	+	114719-114933	114536-114667	114536-114618
GME3669_g	scaffold22	+	152912-152953	152671-152829	152671-152857
GME3677_g	scaffold22	+	181034-181325	180892-180979	180892-180975
GME3678_g	scaffold22	-	183310-183351	183415-183480	183419-183480
GME3678_g	scaffold22	-	183764-183840	183902-184013	183906-184013
GME3678_g	scaffold22	-	183902-184013	184079-184875	184082-184875
GME3678_g	scaffold22	-	185951-185999	186059-186093	186055-186093
GME3682_g	scaffold22	+	197145-197258	196147-197086	196147-197090
GME3692_g	scaffold26	-	24314-24394	24448-24545	24458-24545
GME3711_g	scaffold26	-	81162-81216	81278-81375	81276-81375
GME3715_g	scaffold26	-	96380-96495	96613-96830	96563-96830
GME3722_g	scaffold26	+	116069-116208	115945-116007	115945-116003
GME3727_g	scaffold26	-	131402-131440	131545-131752	131491-131752
GME3732_g	scaffold26	+	153683-153861	153491-153624	153491-153628
GME3735_g	scaffold26	+	161273-161379	161120-161147	161120-161205
GME3737_g	scaffold26	+	166309-166760	166172-166250	166172-166254
GME3744_g	scaffold26	-	188170-188222	188276-188604	188339-188604
GME3748_g	scaffold547	-	4197-4662	4971-5161	4823-5161
GME3754_g	scaffold23	-	14981-15040	15108-15163	15110-15163
GME3756_g	scaffold23	+	22417-22503	21910-22141	21910-22334
GME3762_g	scaffold23	+	46789-46910	46435-46718	46435-46722
GME3763_g	scaffold23	-	48673-48964	49176-49336	49016-49336
GME3794_g	scaffold23	-	142691-142837	143012-143195	142914-143195
GME3797_g	scaffold23	-	156254-156426	156491-156630	156487-156630
GME3804_g	scaffold23	+	173987-174244	173682-173884	173682-173912
GME3830_g	scaffold172	+	48369-48651	48057-48284	48057-48304
GME3841_g	scaffold128	+	27585-27662	27393-27518	27393-27513
GME3852_g	scaffold128	-	65057-65159	65843-66065	65897-66065
GME3858_g	scaffold280	+	3677-4037	2605-2890	2605-3618
GME3858_g	scaffold280	+	3677-4037	2605-2890	2605-3342
GME3862_g	scaffold280	-	20843-21198	21651-21769	21350-21769
GME3909_g	scaffold476	-	4968-5229	5853-5961	5291-5961
GME392_g	scaffold123	+	63633-63777	63424-63562	63424-63560
GME3938_g	scaffold4	-	5691-5801	5858-6064	5860-6064
GME3938_g	scaffold4	-	7128-7218	7644-7846	7287-7846
GME3940_g	scaffold4	-	12996-14172	14409-14506	14235-14506
GME3974_g	scaffold4	-	110601-110713	110769-110912	110773-110912
GME3976_g	scaffold4	-	116429-116769	116829-116923	116827-116923
GME398_g	scaffold37	+	1182-1531	946-1119	946-1131
GME3992_g	scaffold4	+	171160-171276	171006-171097	171006-171102
GME39_g	scaffold11	-	75499-75592	75715-75752	75649-75752
GME4003_g	scaffold4	+	194920-194967	194732-194862	194732-194867
GME4012_g	scaffold4	+	220490-220598	220191-220436	220191-220423
GME4020_g	scaffold4	-	253461-253533	253596-253729	253592-253729
GME4021_g	scaffold4	+	256957-257019	256759-256884	256759-256860
GME403_g	scaffold37	+	13110-13380	12704-13052	12704-13005
GME4041_g	scaffold4	+	304381-304473	304203-304321	304203-304268
GME4044_g	scaffold4	-	310802-310866	310935-311106	310931-311106
GME4046_g	scaffold4	-	317303-317370	317432-317550	317428-317550
GME4054_g	scaffold4	+	338459-338847	337923-338396	337923-338342
GME4068_g	scaffold177	+	42336-42559	42119-42276	42119-42280
GME4076_g	scaffold119	+	8402-8556	8264-8345	8264-8341
GME4076_g	scaffold119	+	9535-9938	8828-9175	8828-9469
GME4077_g	scaffold119	-	14478-15089	15144-17027	15140-17027
GME4091_g	scaffold119	-	70622-70818	70875-71127	70882-71127
GME4096_g	scaffold13	-	6527-6585	6873-7164	6815-7164
GME4096_g	scaffold13	-	6527-6585	6873-7164	6702-7164
GME4101_g	scaffold13	-	13572-13656	13738-13754	13716-13754
GME4106_g	scaffold13	-	29498-29618	29693-29764	29680-29764
GME4106_g	scaffold13	-	29498-29618	29693-29764	29677-29764
GME4140_g	scaffold13	-	118194-118269	118364-118633	118342-118633
GME4140_g	scaffold13	-	118194-118269	118364-118633	118340-118633
GME4147_g	scaffold13	-	146256-146335	146407-146648	146396-146648
GME4154_g	scaffold13	-	164667-165205	165263-165339	165258-165339
GME4158_g	scaffold13	+	174466-174543	174338-174385	174338-174389
GME4160_g	scaffold13	-	178201-178356	178407-178837	178411-178837
GME4160_g	scaffold13	-	178201-178356	178407-178837	178415-178837
GME4160_g	scaffold13	-	178201-178356	178407-178837	178670-178837
GME416_g	scaffold37	-	88724-89658	90204-90298	89966-90298
GME4171_g	scaffold13	+	210751-210996	210022-210163	210022-210644
GME4172_g	scaffold13	+	218115-218185	216748-217995	216748-217999
GME4172_g	scaffold13	+	218115-218185	216748-217995	216748-217608
GME4173_g	scaffold13	+	228783-229028	228584-228715	228584-228727
GME4185_g	scaffold154	-	32091-32550	32604-33085	32637-33085
GME4188_g	scaffold154	+	49739-49989	49231-49673	49231-49681
GME4209_g	scaffold102	+	36069-36140	35650-36010	35650-36015
GME4220_g	scaffold102	+	63759-63879	63623-63704	63623-63700
GME4225_g	scaffold102	+	79466-79694	78303-79348	78303-79352
GME4240_g	scaffold202	+	33474-33494	33170-33388	33170-33390
GME4242_g	scaffold202	-	40628-40783	40841-40937	40847-40937
GME424_g	scaffold37	-	127329-127427	127745-127962	127564-127962
GME4251_g	scaffold267	-	15081-15177	15795-15979	15234-15979
GME425_g	scaffold37	-	131623-132164	132421-133114	132222-133114
GME4264_g	scaffold261	-	21867-22672	23071-23434	22731-23434
GME4264_g	scaffold261	-	21867-22672	23071-23434	22912-23434
GME426_g	scaffold37	-	135974-136136	136195-136474	136209-136474
GME4270_g	scaffold261	+	32952-33166	32792-32867	32792-32863
GME4271_g	scaffold261	+	36274-36379	35635-36210	35635-36214
GME4279_g	scaffold60	+	27278-27373	27088-27111	27088-27113
GME4279_g	scaffold60	+	27482-27665	27278-27373	27278-27419
GME4279_g	scaffold60	+	27992-28004	27810-27936	27810-27938
GME4305_g	scaffold60	-	121622-122022	122097-122265	122093-122265
GME4324_g	scaffold18	+	45081-45168	44449-44662	44449-44924
GME4332_g	scaffold18	-	71930-72187	72325-72574	72261-72574
GME4335_g	scaffold18	+	77545-77801	77135-77492	77135-77487
GME4341_g	scaffold18	-	101917-102155	102213-102365	102217-102365
GME4346_g	scaffold18	+	123721-124020	123572-123640	123572-123657
GME4347_g	scaffold18	+	128518-128558	128333-128453	128333-128457
GME435_g	scaffold37	+	163128-163356	162484-163049	162484-163075
GME4384_g	scaffold124	-	29024-29101	29161-29187	29159-29187
GME4396_g	scaffold124	+	65897-66001	65598-65824	65598-65821
GME4415_g	scaffold53	-	20824-20897	20957-21085	20953-21085
GME4428_g	scaffold53	+	77813-77920	77581-77755	77581-77701
GME4438_g	scaffold53	+	104255-104425	104100-104201	104100-104153
GME4442_g	scaffold53	+	121585-121701	120810-121032	120810-121502
GME4442_g	scaffold53	+	121763-122388	121585-121701	121585-121705
GME4467_g	scaffold205	+	44688-44948	44568-44632	44568-44625
GME4473_g	scaffold52	+	24751-24800	24605-24694	24605-24690
GME4476_g	scaffold52	+	32467-32856	31462-32414	31462-32409
GME4483_g	scaffold52	-	50408-50464	50523-50701	50567-50701
GME4491_g	scaffold52	-	71345-71475	71537-71668	71575-71668
GME4505_g	scaffold52	-	126876-126947	127009-127080	127005-127080
GME4507_g	scaffold52	-	129585-130140	130202-130293	130194-130293
GME4518_g	scaffold273	-	14315-14536	14613-14735	14602-14735
GME4520_g	scaffold273	+	22876-22947	22736-22815	22736-22820
GME4520_g	scaffold273	+	23042-23187	22876-22947	22876-22932
GME4528_g	scaffold62	+	5522-5601	5259-5454	5259-5458
GME4528_g	scaffold62	+	8600-8886	8279-8437	8279-8499
GME4530_g	scaffold62	-	15568-15720	15778-15978	15790-15978
GME4537_g	scaffold62	+	36104-36407	35943-36037	35943-36033
GME4568_g	scaffold47	-	2716-3150	3209-3306	3205-3306
GME4570_g	scaffold47	-	12003-12208	12260-12348	12271-12348
GME4575_g	scaffold47	-	22697-22772	22824-22975	22878-22975
GME4577_g	scaffold47	-	30052-30132	30294-30677	30207-30677
GME4583_g	scaffold47	+	48245-48400	48100-48188	48100-48192
GME4588_g	scaffold47	-	58149-58343	58404-58479	58402-58479
GME4609_g	scaffold47	+	129276-129390	129141-129221	129141-129196
GME460_g	scaffold340	+	2863-2981	2713-2811	2713-2807
GME4619_g	scaffold116	+	27391-27422	27081-27328	27081-27325
GME4627_g	scaffold116	-	72012-72121	72242-72531	72184-72531
GME4636_g	scaffold64	-	21424-21572	21927-22100	21703-22100
GME463_g	scaffold340	-	14090-14350	14628-14812	14548-14812
GME4641_g	scaffold64	+	34642-35300	34277-34540	34277-34587
GME4644_g	scaffold64	-	54197-54439	54495-54612	54499-54612
GME464_g	scaffold340	-	16004-16157	16213-16439	16215-16439
GME4651_g	scaffold64	-	71523-71971	72092-72211	72024-72211
GME4653_g	scaffold64	-	79306-79463	79518-79595	79528-79595
GME4659_g	scaffold64	-	97012-97233	97293-98255	97287-98255
GME4678_g	scaffold68	+	9735-9819	9549-9604	9549-9606
GME4681_g	scaffold68	-	15662-15790	15846-15924	15850-15924
GME4728_g	scaffold58	+	47092-47490	46443-46771	46443-47020
GME4734_g	scaffold58	+	68683-68827	68355-68488	68355-68607
GME4741_g	scaffold58	-	95056-95517	95579-96312	95577-96312
GME474_g	scaffold77	+	16773-17954	15930-16706	15930-16718
GME4753_g	scaffold58	+	127208-127378	126982-127146	126982-127046
GME4759_g	scaffold28	+	15043-15130	14806-14955	14806-14953
GME475_g	scaffold77	-	18749-18877	18954-19341	18950-19341
GME4762_g	scaffold28	+	23608-23928	23439-23554	23439-23551
GME4764_g	scaffold28	-	26839-26908	26961-27099	26971-27099
GME4764_g	scaffold28	-	27156-27345	27408-27562	27404-27562
GME4765_g	scaffold28	+	29269-29907	29178-29201	29178-29196
GME4783_g	scaffold28	+	90965-91352	90770-90902	90770-90898
GME4785_g	scaffold28	-	100819-101075	101129-101294	101231-101294
GME4786_g	scaffold28	+	102367-102440	102256-102315	102256-102288
GME4799_g	scaffold28	+	144490-144717	144029-144419	144029-144430
GME4802_g	scaffold28	-	159275-159410	159465-159774	159463-159774
GME4810_g	scaffold28	-	183660-184091	184159-184571	184305-184571
GME4821_g	scaffold15	-	11955-12068	12245-12564	12240-12564
GME4836_g	scaffold15	-	53898-54016	54070-54086	54078-54086
GME4839_g	scaffold15	+	58777-60099	58489-58625	58489-58720
GME4844_g	scaffold15	-	83101-83271	83326-83569	83332-83569
GME4852_g	scaffold15	-	108585-108719	108780-108882	108778-108882
GME4861_g	scaffold15	+	134757-134808	134334-134699	134334-134703
GME4865_g	scaffold15	+	147445-147753	145934-147204	145934-147318
GME4870_g	scaffold15	+	159353-159537	159132-159291	159132-159231
GME4874_g	scaffold15	-	173467-173557	173622-173689	173638-173689
GME4875_g	scaffold15	+	178997-179124	178817-178863	178817-178867
GME4882_g	scaffold15	+	207629-207722	207484-207576	207484-207572
GME4882_g	scaffold15	+	207779-207813	207629-207722	207629-207720
GME4885_g	scaffold15	-	212060-212138	212192-212258	212194-212258
GME4887_g	scaffold34	+	2341-2375	1106-2277	1106-2281
GME4889_g	scaffold34	+	6320-6365	6228-6268	6228-6264
GME4899_g	scaffold34	-	34838-35268	35329-36158	35331-36158
GME490_g	scaffold77	+	66306-66323	66185-66248	66185-66245
GME4923_g	scaffold34	+	108806-109538	108395-108681	108395-108706
GME4935_g	scaffold34	-	131960-132270	132392-132605	132335-132605
GME4940_g	scaffold34	-	150708-150811	150909-151397	150879-151397
GME4962_g	scaffold206	+	19233-19835	18780-19156	18780-19165
GME4973_g	scaffold24	-	5650-5799	5882-5995	5858-5995
GME4973_g	scaffold24	-	5882-5995	6064-6186	6052-6186
GME4973_g	scaffold24	-	5882-5995	6064-6186	6060-6186
GME4977_g	scaffold24	-	17792-18008	18119-18211	18114-18211
GME4987_g	scaffold24	-	53488-53577	53636-53740	53632-53740
GME4990_g	scaffold24	-	73757-74026	74511-74607	74182-74607
GME4991_g	scaffold24	-	78213-78433	78498-78692	78492-78692
GME5024_g	scaffold24	+	176376-176670	175670-176307	175670-176311
GME503_g	scaffold77	+	107761-108244	107253-107598	107253-107573
GME5043_g	scaffold83	-	43118-43218	43277-43673	43294-43673
GME5047_g	scaffold83	+	52533-52628	52411-52474	52411-52478
GME5100_g	scaffold56	-	57428-57455	57524-57808	57508-57808
GME5100_g	scaffold56	-	57428-57455	57524-57808	57512-57808
GME5112_g	scaffold56	+	91949-92064	91786-91896	91786-91892
GME5134_g	scaffold219	+	5102-5302	4849-5022	4849-5027
GME5141_g	scaffold219	-	28292-28350	29057-29456	29169-29456
GME5141_g	scaffold219	-	28292-28350	29057-29456	28477-29456
GME5146_g	scaffold222	-	2415-2538	2597-2723	2674-2723
GME5158_g	scaffold51	-	2369-2597	2654-2733	2659-2733
GME5171_g	scaffold51	+	38622-38741	38397-38570	38397-38567
GME5171_g	scaffold51	+	38796-39001	38622-38741	38622-38723
GME5190_g	scaffold51	+	90787-90991	90551-90721	90551-90725
GME5195_g	scaffold51	+	102802-102835	102608-102743	102608-102741
GME5202_g	scaffold51	-	126258-126412	126475-126558	126480-126558
GME5241_g	scaffold65	-	86467-86879	86938-87214	86933-87214
GME5243_g	scaffold65	-	93945-93985	94041-94145	94057-94145
GME5247_g	scaffold65	+	101109-101498	100977-101058	100977-101024
GME5250_g	scaffold65	-	106418-106486	106558-106575	106562-106575
GME5251_g	scaffold65	-	111784-112096	112155-112318	112212-112318
GME5251_g	scaffold65	-	112862-112989	113096-113172	113101-113172
GME5260_g	scaffold235	-	9872-10146	10224-10476	10209-10476
GME5263_g	scaffold235	+	24891-25038	24662-24810	24662-24779
GME5265_g	scaffold235	+	34593-35042	33991-34157	33991-34450
GME5273_g	scaffold121	-	17141-17651	18018-18052	17720-18052
GME5273_g	scaffold121	-	17141-17651	18018-18052	17718-18052
GME5274_g	scaffold121	-	24697-25368	25428-25566	25434-25566
GME5282_g	scaffold121	+	55149-55340	55049-55093	55049-55097
GME5284_g	scaffold121	-	58794-59085	59154-59552	59160-59552
GME5295_g	scaffold274	+	10068-10444	9811-9968	9811-9975
GME5299_g	scaffold274	-	20767-21042	21158-21239	21138-21239
GME5313_g	scaffold241	-	13367-13534	13611-13813	13595-13813
GME5313_g	scaffold241	-	13898-14045	14120-14215	14167-14215
GME5313_g	scaffold241	-	16044-16129	16198-16316	16187-16316
GME5331_g	scaffold215	-	9726-9796	9855-10257	9857-10257
GME5345_g	scaffold2	+	25156-25312	24947-25089	24947-25027
GME5350_g	scaffold2	-	43798-43921	44001-44493	43997-44493
GME5350_g	scaffold2	-	44001-44493	44549-44717	44555-44717
GME5351_g	scaffold2	-	50241-50314	50371-50474	50367-50474
GME5367_g	scaffold2	-	105276-105350	105433-105442	105416-105442
GME5384_g	scaffold2	+	164707-165084	164534-164645	164534-164649
GME5389_g	scaffold2	-	187881-187949	188004-188080	188000-188080
GME5389_g	scaffold2	-	188727-188883	188950-189192	188948-189192
GME5390_g	scaffold2	+	190493-191067	190104-190438	190104-190434
GME5396_g	scaffold2	+	215841-215941	215710-215781	215710-215777
GME5397_g	scaffold2	+	224716-224917	224554-224660	224554-224596
GME5406_g	scaffold2	+	256744-257156	256585-256676	256585-256666
GME5410_g	scaffold2	-	266246-266297	266353-266404	266357-266404
GME5414_g	scaffold2	-	275529-275603	275668-275799	275666-275799
GME542_g	scaffold87	-	59732-59773	59832-59996	59835-59996
GME5444_g	scaffold2	+	372410-372498	372100-372347	372100-372352
GME5448_g	scaffold2	-	386106-386279	386392-387282	386347-387282
GME5476_g	scaffold6	-	45408-46137	46283-46530	46194-46530
GME5499_g	scaffold6	-	121785-121908	121968-122064	121984-122064
GME5499_g	scaffold6	-	122209-122242	122299-122336	122295-122336
GME5501_g	scaffold6	-	130411-131231	131397-131441	131300-131441
GME5514_g	scaffold6	+	177101-177566	176758-177041	176758-177043
GME557_g	scaffold87	+	99190-100529	99067-99139	99067-99135
GME5590_g	scaffold158	+	24226-24328	23994-24158	23994-24162
GME5591_g	scaffold158	-	26168-27484	27536-27610	27538-27610
GME5591_g	scaffold158	-	27536-27610	27669-27785	27718-27785
GME5592_g	scaffold158	+	37251-37342	36967-37114	36967-37129
GME5592_g	scaffold158	+	38791-39382	37815-38276	37815-38632
GME5592_g	scaffold158	+	38791-39382	37815-38276	37815-38636
GME5609_g	scaffold151	+	56340-56423	55893-56285	55893-56289
GME5635_g	scaffold220	-	20387-20579	20638-20680	20656-20680
GME5639_g	scaffold220	-	36075-36316	36395-36744	36476-36744
GME563_g	scaffold145	+	15767-15930	15574-15710	15574-15706
GME5640_g	scaffold220	+	38741-39129	38644-38686	38644-38690
GME564_g	scaffold145	+	18825-21027	18456-18538	18456-18755
GME5669_g	scaffold208	+	23227-23330	23053-23163	23053-23167
GME5670_g	scaffold208	-	24103-24133	24211-24364	24201-24364
GME5675_g	scaffold208	+	41551-41932	40463-40529	40463-40556
GME5684_g	scaffold333	+	17098-17308	16894-17045	16894-17018
GME5689_g	scaffold99	-	16975-17163	17261-17351	17217-17351
GME5689_g	scaffold99	-	17261-17351	17417-17613	17411-17613
GME5694_g	scaffold99	+	25680-25754	25288-25360	25288-25537
GME5700_g	scaffold99	-	52069-52134	52193-52282	52207-52282
GME5708_g	scaffold99	+	73682-73969	73479-73622	73479-73618
GME5715_g	scaffold165	+	6437-6490	6366-6384	6366-6381
GME5716_g	scaffold165	-	9383-11746	12126-12156	12122-12156
GME5720_g	scaffold165	+	20717-21340	20107-20354	20107-20427
GME5720_g	scaffold165	+	20717-21340	20107-20354	20107-20560
GME5724_g	scaffold165	+	41030-41292	40881-40968	40881-40964
GME5727_g	scaffold165	+	50493-50552	50313-50438	50313-50442
GME5754_g	scaffold104	+	76097-76492	75740-75946	75740-76009
GME5757_g	scaffold104	-	83146-83979	84254-84439	84036-84439
GME5764_g	scaffold254	+	25273-25399	24945-25209	24945-25219
GME5782_g	scaffold359	+	12964-13100	12753-12817	12753-12821
GME5797_g	scaffold181	+	10943-11622	10729-10886	10729-10890
GME5804_g	scaffold181	-	27250-27307	27362-27389	27358-27389
GME5807_g	scaffold181	-	38221-38321	38376-38575	38380-38575
GME5812_g	scaffold181	-	49074-49275	49361-49451	49330-49451
GME5818_g	scaffold572	-	3438-3546	3613-3853	3619-3853
GME582_g	scaffold233	+	6790-7005	6588-6737	6588-6656
GME5836_g	scaffold140	-	63368-63669	63756-64001	63739-64001
GME5840_g	scaffold304	-	2988-3270	3329-3426	3344-3426
GME5867_g	scaffold284	-	11058-11269	11323-11576	11349-11576
GME5879_g	scaffold308	-	15967-16670	16735-16804	16739-16804
GME5880_g	scaffold308	-	17431-17755	17812-17922	17808-17922
GME588_g	scaffold233	+	30482-30759	29902-30217	29902-30331
GME5891_g	scaffold74	+	26022-26303	23827-25857	23827-25780
GME5894_g	scaffold74	+	35709-36012	35486-35625	35486-35515
GME5900_g	scaffold74	+	45861-46104	45647-45791	45647-45795
GME5901_g	scaffold74	-	49329-49421	49490-49860	49486-49860
GME5901_g	scaffold74	-	49490-49860	49919-50006	49915-50006
GME5901_g	scaffold74	-	50082-50497	50561-50746	50563-50746
GME5905_g	scaffold74	+	63293-63368	62802-63217	62802-63221
GME590_g	scaffold233	+	34051-34371	33859-33981	33859-33976
GME5921_g	scaffold301	+	18999-19218	18915-18941	18915-18945
GME5932_g	scaffold35	-	19124-19450	19667-19826	19677-19826
GME5933_g	scaffold35	-	22592-22688	22874-23016	22912-23016
GME593_g	scaffold248	-	2119-2570	2803-2917	2636-2917
GME5945_g	scaffold35	+	59838-59889	59688-59775	59688-59787
GME5945_g	scaffold35	+	60066-60721	59941-60008	59941-60010
GME5946_g	scaffold35	+	62516-62949	62380-62464	62380-62436
GME595_g	scaffold248	+	9454-9547	8629-8936	8629-9393
GME5962_g	scaffold35	+	110654-110886	110385-110575	110385-110570
GME5973_g	scaffold35	-	137673-137744	137805-137880	137807-137880
GME5981_g	scaffold35	-	164884-165666	165725-165907	165758-165907
GME5997_g	scaffold548	+	3884-3949	3739-3820	3739-3822
GME6001_g	scaffold198	+	3940-4291	3764-3878	3764-3874
GME6003_g	scaffold198	+	11939-12129	11492-11548	11492-11869
GME6005_g	scaffold198	-	22190-22291	22356-22443	22362-22443
GME6006_g	scaffold198	-	25290-25404	25607-25866	25603-25866
GME6006_g	scaffold198	-	26550-26649	26751-26842	26720-26842
GME6006_g	scaffold198	-	26751-26842	27089-27164	26908-27164
GME602_g	scaffold248	+	32889-32997	32631-32830	32631-32828
GME602_g	scaffold248	+	37972-38078	37290-37912	37290-37657
GME6061_g	scaffold246	-	1075-1210	1421-1518	1408-1518
GME6062_g	scaffold246	-	4939-5113	5394-5463	5174-5463
GME6064_g	scaffold246	-	8737-8927	9074-9146	9012-9146
GME6074_g	scaffold499	-	2593-2701	2758-2836	2762-2836
GME6079_g	scaffold54	+	3153-3881	2847-3096	2847-3087
GME6080_g	scaffold54	+	5880-5960	5039-5826	5039-5822
GME6098_g	scaffold54	+	50082-50170	49902-50027	49902-50031
GME6106_g	scaffold54	+	69822-69930	69584-69706	69584-69768
GME6116_g	scaffold54	-	95747-95866	95922-95999	95928-95999
GME6123_g	scaffold54	+	119290-119500	118728-119192	118728-119226
GME6128_g	scaffold54	-	133464-133595	133653-133757	133718-133757
GME6137_g	scaffold249	+	16928-18127	16756-16794	16756-16796
GME6163_g	scaffold72	+	14838-14940	14721-14754	14721-14765
GME6165_g	scaffold72	+	24524-24620	24120-24385	24120-24395
GME6184_g	scaffold72	-	98085-98476	98537-98717	98533-98717
GME6186_g	scaffold72	-	104316-104885	104954-105023	104936-105023
GME6186_g	scaffold72	-	104954-105023	105720-105945	105623-105945
GME6190_g	scaffold474	+	2271-2413	2080-2185	2080-2116
GME6202_g	scaffold96	+	8693-8763	8512-8625	8512-8622
GME6205_g	scaffold96	-	14736-14772	14844-15012	14873-15012
GME6206_g	scaffold96	-	16734-16781	16840-16928	16842-16928
GME6221_g	scaffold96	+	57190-57313	57020-57126	57020-57123
GME6270_g	scaffold252	-	2647-3035	4308-4504	3926-4504
GME6297_g	scaffold93	-	8464-8684	8740-8985	8788-8985
GME6299_g	scaffold93	-	16207-16323	16374-16451	16378-16451
GME6307_g	scaffold93	+	36059-36230	35744-35982	35744-36001
GME631_g	scaffold25	-	3141-3363	3422-3527	3414-3527
GME6342_g	scaffold134	-	67545-67608	67660-67715	67714-67715
GME634_g	scaffold25	+	13001-13404	12715-12807	12715-12811
GME6359_g	scaffold139	-	1964-2020	2077-2109	2088-2109
GME6386_g	scaffold89	+	30054-30328	29584-29999	29584-29988
GME6390_g	scaffold89	-	37070-37250	37301-37438	37307-37438
GME6390_g	scaffold89	-	37301-37438	37491-37657	37495-37657
GME6433_g	scaffold86	+	62890-63034	62490-62626	62490-62672
GME6440_g	scaffold86	-	93883-94092	94154-94477	94150-94477
GME6446_g	scaffold153	+	22506-22546	22410-22453	22410-22450
GME6448_g	scaffold153	-	27786-28312	28374-28588	28370-28588
GME645_g	scaffold25	-	42166-42290	42350-42424	42344-42424
GME6465_g	scaffold48	+	3926-4156	3736-3839	3736-3867
GME6469_g	scaffold48	+	12332-14151	12097-12280	12097-12278
GME6478_g	scaffold48	+	43142-43254	42754-43087	42754-43091
GME647_g	scaffold25	+	48023-48493	47576-47951	47576-47970
GME6486_g	scaffold48	-	62964-63007	63058-63090	63062-63090
GME6491_g	scaffold48	-	76866-76898	76953-77102	76949-77102
GME6494_g	scaffold48	+	85078-85251	84904-85004	84904-85008
GME6497_g	scaffold48	+	91098-91219	90840-91034	90840-91036
GME6507_g	scaffold48	+	116986-117033	116816-116927	116816-116931
GME6509_g	scaffold48	-	129589-130050	130475-130490	130248-130490
GME6517_g	scaffold48	-	147451-147540	147592-147723	147600-147723
GME6517_g	scaffold48	-	148370-148443	148698-148780	148505-148780
GME6517_g	scaffold48	-	148370-148443	148698-148780	148626-148780
GME6517_g	scaffold48	-	148953-149035	150045-150148	149674-150148
GME6517_g	scaffold48	-	148953-149035	150045-150148	149206-150148
GME6517_g	scaffold48	-	148953-149035	150045-150148	149773-150148
GME6523_g	scaffold195	-	17094-17289	17594-17740	17386-17740
GME6547_g	scaffold227	+	35290-35484	35161-35227	35161-35224
GME6567_g	scaffold106	-	70146-70229	70972-71180	71077-71180
GME6567_g	scaffold106	-	70146-70229	70972-71180	70493-71180
GME6567_g	scaffold106	-	70146-70229	70972-71180	70339-71180
GME6569_g	scaffold106	+	80338-81029	80162-80274	80162-80278
GME656_g	scaffold25	-	83627-83774	83890-84033	83830-84033
GME6571_g	scaffold106	+	85852-86096	85503-85796	85503-85793
GME6572_g	scaffold106	+	88972-89019	88841-88918	88841-88916
GME6584_g	scaffold63	+	29567-30079	28435-29263	28435-29281
GME6584_g	scaffold63	+	29567-30079	28435-29263	28435-29423
GME6606_g	scaffold63	-	109804-110004	110084-110434	110064-110434
GME6609_g	scaffold63	-	118249-118283	118339-118708	118335-118708
GME6629_g	scaffold292	+	28428-28717	27950-28344	27950-28359
GME662_g	scaffold25	-	104364-104616	104671-104741	104682-104741
GME663_g	scaffold25	+	110456-110529	110359-110400	110359-110395
GME6641_g	scaffold293	+	12524-12583	12323-12460	12323-12458
GME6642_g	scaffold293	+	14134-14204	13960-14059	13960-14068
GME6642_g	scaffold293	+	14302-14592	14134-14204	14134-14206
GME664_g	scaffold25	-	116087-116221	116285-116431	116281-116431
GME664_g	scaffold25	-	116595-116859	116920-116983	116916-116983
GME6653_g	scaffold361	-	14692-15000	15354-15904	15110-15904
GME6671_g	scaffold191	-	15446-15655	15717-15786	15706-15786
GME667_g	scaffold25	+	125478-125683	124662-125407	124662-125378
GME667_g	scaffold25	+	127444-127515	127109-127386	127109-127393
GME6680_g	scaffold191	+	42937-43069	41988-42875	41988-42879
GME6709_g	scaffold133	+	20403-20470	20260-20344	20260-20342
GME670_g	scaffold25	+	135886-135948	135738-135829	135738-135833
GME6749_g	scaffold66	-	2174-2359	2416-2617	2420-2617
GME6749_g	scaffold66	-	2416-2617	2673-2779	2737-2779
GME6749_g	scaffold66	-	2416-2617	2673-2779	2686-2779
GME6750_g	scaffold66	+	6216-6287	6028-6162	6028-6156
GME6754_g	scaffold66	+	19049-19180	18838-18987	18838-18991
GME6762_g	scaffold66	-	44488-44723	44813-45755	44864-45755
GME6770_g	scaffold66	-	67440-67485	67584-67616	67557-67616
GME6771_g	scaffold66	-	68712-68741	68822-69056	68818-69056
GME6775_g	scaffold66	-	83495-83622	83679-83770	83712-83770
GME6775_g	scaffold66	-	84206-84453	84524-84972	84520-84972
GME6777_g	scaffold66	-	88538-88613	88688-88766	88684-88766
GME6782_g	scaffold66	-	105750-105868	105931-106124	105920-106124
GME6793_g	scaffold391	-	14726-15046	15119-15148	15099-15148
GME6808_g	scaffold189	-	15532-15890	15957-16110	15964-16110
GME6812_g	scaffold189	+	37662-37792	37531-37611	37531-37604
GME6816_g	scaffold189	+	49398-49462	49199-49328	49199-49332
GME6831_g	scaffold82	-	31127-31195	31262-31484	31255-31484
GME6847_g	scaffold82	+	79889-79951	79633-79691	79633-79693
GME6849_g	scaffold82	-	84988-85204	86034-86177	85484-86177
GME6854_g	scaffold82	-	96758-97054	97110-97455	97180-97455
GME6865_g	scaffold118	+	39924-39937	39847-39863	39847-39867
GME6868_g	scaffold118	+	49452-50143	49009-49393	49009-49397
GME6869_g	scaffold118	-	54157-54549	54742-54961	54733-54961
GME6873_g	scaffold118	+	64453-64781	64251-64374	64251-64305
GME6875_g	scaffold118	-	69854-69946	70002-70150	70015-70150
GME68_g	scaffold11	-	148944-149135	149195-149325	149255-149325
GME6905_g	scaffold291	+	14423-14651	14206-14337	14206-14348
GME6906_g	scaffold291	-	16971-17087	17354-17436	17177-17436
GME6908_g	scaffold291	+	22060-22236	21695-21994	21695-21987
GME694_g	scaffold257	-	21041-21410	21497-21607	21467-21607
GME694_g	scaffold257	-	22201-22687	22746-22903	22740-22903
GME6964_g	scaffold29	+	41597-41789	41461-41538	41461-41542
GME6974_g	scaffold29	+	76938-77111	76766-76879	76766-76887
GME6979_g	scaffold29	-	87295-87387	87751-87817	87462-87817
GME6988_g	scaffold29	-	133742-133864	133928-133991	133922-133991
GME7014_g	scaffold270	+	9682-10070	9521-9604	9521-9608
GME701_g	scaffold130	-	9271-9343	9400-9735	9396-9735
GME7021_g	scaffold337	-	4161-4294	4499-4588	4418-4588
GME7033_g	scaffold242	+	11400-11536	10942-11203	10942-11316
GME7044_g	scaffold200	-	21630-21665	21722-21781	21720-21781
GME7044_g	scaffold200	-	22545-22613	22673-22859	22676-22859
GME7047_g	scaffold200	+	31406-32249	30408-30474	30408-30686
GME7047_g	scaffold200	+	31406-32249	30408-30474	30408-30603
GME7047_g	scaffold200	+	34404-34659	34210-34342	34210-34353
GME705_g	scaffold130	-	23379-23515	23646-24005	23595-24005
GME7060_g	scaffold201	-	3484-3588	3647-3887	3649-3887
GME7062_g	scaffold201	+	11020-11570	10850-10965	10850-10960
GME7093_g	scaffold105	+	50031-50108	49917-49969	49917-49973
GME7098_g	scaffold105	+	65164-65612	64982-65109	64982-65113
GME7103_g	scaffold105	+	76361-77041	76154-76305	76154-76298
GME7116_g	scaffold143	-	27804-27873	27927-28190	27931-28190
GME7118_g	scaffold143	-	29422-29491	29553-29654	29551-29654
GME7123_g	scaffold143	+	43694-43861	43310-43627	43310-43625
GME7156_g	scaffold100	+	79332-79488	79207-79276	79207-79263
GME7173_g	scaffold127	+	37791-37966	37245-37377	37245-37719
GME7176_g	scaffold127	-	45871-45928	45979-46180	45987-46180
GME7183_g	scaffold127	+	66898-67450	65343-65882	65343-66836
GME7183_g	scaffold127	+	66898-67450	65343-65882	65343-66662
GME7194_g	scaffold230	+	11957-12107	11539-11889	11539-11902
GME7200_g	scaffold230	+	29173-29215	28945-29116	28945-29118
GME720_g	scaffold130	-	63689-63965	64026-64082	64022-64082
GME7218_g	scaffold368	-	12886-13251	13565-13732	13307-13732
GME721_g	scaffold130	-	65303-65600	65660-65856	65757-65856
GME7224_g	scaffold322	-	9040-9089	9468-9639	9269-9639
GME7248_g	scaffold299	-	6768-6961	7023-7271	7095-7271
GME7263_g	scaffold38	-	3599-3764	3832-4028	3863-4028
GME7264_g	scaffold38	+	5933-6080	5768-5854	5768-5878
GME7265_g	scaffold38	-	8565-8629	8682-8814	8684-8814
GME7267_g	scaffold38	-	11440-11525	11591-11663	11595-11663
GME7267_g	scaffold38	-	11591-11663	11757-11909	11753-11909
GME7290_g	scaffold38	+	74141-74363	73627-74045	73627-74060
GME7293_g	scaffold38	+	81749-82137	81480-81629	81480-81692
GME7333_g	scaffold91	+	49758-49813	49623-49702	49623-49705
GME7338_g	scaffold91	-	73127-73163	73232-73355	73238-73355
GME7363_g	scaffold125	+	16028-16206	15616-15960	15616-15964
GME7372_g	scaffold125	+	51161-51282	50863-51048	50863-50922
GME7392_g	scaffold185	-	35915-36252	36309-36678	36536-36678
GME7392_g	scaffold185	-	35915-36252	36309-36678	36305-36678
GME7404_g	scaffold258	-	19740-19805	19871-19912	19861-19912
GME7417_g	scaffold192	-	17824-17916	18083-18132	17980-18132
GME7417_g	scaffold192	-	17824-17916	18083-18132	17970-18132
GME7422_g	scaffold192	+	38948-39058	38622-38897	38622-38775
GME7440_g	scaffold213	+	13254-13668	13041-13186	13041-13199
GME7442_g	scaffold213	+	18905-18950	18775-18830	18775-18834
GME7446_g	scaffold213	-	35046-35276	35340-35352	35336-35352
GME744_g	scaffold84	-	74889-75086	75137-75333	75179-75333
GME7454_g	scaffold170	-	1236-1270	1507-1805	1368-1805
GME7457_g	scaffold170	+	5930-6064	5601-5853	5601-5849
GME7457_g	scaffold170	+	5930-6064	5601-5853	5601-5864
GME7464_g	scaffold170	-	35706-35866	36197-36362	36030-36362
GME7477_g	scaffold285	+	7299-7493	7124-7240	7124-7234
GME7497_g	scaffold419	-	14687-15019	15071-15246	15076-15246
GME7528_g	scaffold214	+	2083-3212	1737-2032	1737-2013
GME7550_g	scaffold73	-	2800-2878	2931-3086	2934-3086
GME755_g	scaffold279	+	4168-4330	3944-4100	3944-4111
GME7562_g	scaffold73	+	35990-36080	35630-35892	35630-35896
GME756_g	scaffold279	-	12472-12524	13429-13670	12596-13670
GME7579_g	scaffold73	+	76338-76609	76146-76285	76146-76282
GME7597_g	scaffold166	+	13899-14027	13557-13828	13557-13832
GME7598_g	scaffold166	+	16664-16932	16406-16594	16406-16586
GME7602_g	scaffold166	+	42562-42710	42090-42244	42090-42312
GME7622_g	scaffold9	-	21543-21767	21832-21984	21856-21984
GME7657_g	scaffold9	+	135744-136029	135537-135686	135537-135690
GME7660_g	scaffold9	-	142352-142776	142836-142908	142840-142908
GME7671_g	scaffold9	+	182818-182943	182205-182761	182205-182744
GME767_g	scaffold212	+	8076-8471	7888-8025	7888-7978
GME7684_g	scaffold9	+	215278-215421	215098-215216	215098-215220
GME7696_g	scaffold9	+	249745-249870	249114-249496	249114-249685
GME7698_g	scaffold9	-	263980-264132	264188-264302	264190-264302
GME7722_g	scaffold352	+	8194-8289	7803-8079	7803-8059
GME7722_g	scaffold352	+	8750-8907	8361-8673	8361-8452
GME7723_g	scaffold352	+	12738-12985	12377-12492	12377-12473
GME7740_g	scaffold272	-	22224-22756	22809-22874	22814-22874
GME7745_g	scaffold171	+	5583-5932	5425-5527	5425-5513
GME7745_g	scaffold171	+	6005-6192	5583-5932	5583-5936
GME7753_g	scaffold171	-	24861-24951	25041-25177	25037-25177
GME7780_g	scaffold7	-	21129-21169	21221-21266	21223-21266
GME7785_g	scaffold7	+	46237-46547	46044-46186	46044-46179
GME7788_g	scaffold7	-	56133-56273	56329-58194	56332-58194
GME7795_g	scaffold7	-	78592-78742	78806-78822	78820-78822
GME7795_g	scaffold7	-	79496-79606	79822-80162	79830-80162
GME7795_g	scaffold7	-	79496-79606	79822-80162	79665-80162
GME7795_g	scaffold7	-	79496-79606	79822-80162	79670-80162
GME7799_g	scaffold7	-	89145-89343	89397-89793	89408-89793
GME7829_g	scaffold7	+	181112-181552	180671-181057	180671-181060
GME7830_g	scaffold7	+	183431-183538	183338-183372	183338-183376
GME7831_g	scaffold7	+	185570-185642	185320-185518	185320-185510
GME7835_g	scaffold7	+	197486-197680	197331-197424	197331-197420
GME783_g	scaffold36	+	5960-6015	5666-5906	5666-5763
GME7853_g	scaffold7	-	238561-238725	238781-239081	238793-239081
GME7853_g	scaffold7	-	240938-241195	241257-241383	241247-241383
GME7856_g	scaffold7	+	252771-252946	252645-252694	252645-252713
GME7866_g	scaffold7	+	282417-283762	282155-282355	282155-282357
GME786_g	scaffold36	-	20589-20648	20978-21637	20872-21637
GME789_g	scaffold36	-	27236-27414	27471-27654	27467-27654
GME7920_g	scaffold164	+	43704-46223	43441-43638	43441-43640
GME7933_g	scaffold98	-	24742-24906	24960-25024	24962-25024
GME7941_g	scaffold98	-	54525-54676	55871-56085	55811-56085
GME7967_g	scaffold76	-	26700-26798	26883-27197	26858-27197
GME7967_g	scaffold76	-	27883-28018	28151-28247	28101-28247
GME7971_g	scaffold76	-	41197-41270	41463-41802	41337-41802
GME7978_g	scaffold76	-	55159-55183	55249-55361	55245-55361
GME7980_g	scaffold76	-	59848-60138	60216-60328	60201-60328
GME7988_g	scaffold76	-	85606-85652	85754-85895	85750-85895
GME7988_g	scaffold76	-	85606-85652	85754-85895	85715-85895
GME7989_g	scaffold76	-	87311-87517	87633-88013	87574-88013
GME7994_g	scaffold76	+	100872-100972	100619-100815	100619-100811
GME79_g	scaffold11	-	191764-192271	192325-192395	192323-192395
GME8000_g	scaffold186	+	10851-10885	9691-10711	9691-10789
GME8060_g	scaffold132	+	14412-15009	13459-13751	13459-14354
GME8060_g	scaffold132	+	14412-15009	13459-13751	13459-14265
GME8093_g	scaffold315	+	8619-8680	8485-8565	8485-8561
GME8109_g	scaffold199	+	20795-20977	20046-20321	20046-20737
GME8115_g	scaffold199	-	44864-44946	45010-45099	45014-45099
GME8116_g	scaffold199	+	48501-48660	47732-47843	47732-48312
GME8130_g	scaffold78	+	11605-11758	11298-11540	11298-11548
GME8135_g	scaffold78	+	26728-26853	26556-26663	26556-26676
GME815_g	scaffold36	+	117258-117455	117133-117201	117133-117205
GME8171_g	scaffold92	-	10098-10364	10424-10503	10422-10503
GME8181_g	scaffold92	+	42239-42437	41822-42184	41822-42168
GME8181_g	scaffold92	+	42850-42946	42733-42791	42733-42786
GME8190_g	scaffold92	-	73515-73718	73788-73899	73782-73899
GME8192_g	scaffold92	-	78142-78704	78778-79927	78758-79927
GME8197_g	scaffold92	+	90487-90862	90298-90424	90298-90428
GME819_g	scaffold36	-	122040-122251	122316-122428	122312-122428
GME8234_g	scaffold407	-	2243-2672	2724-3063	2764-3063
GME8240_g	scaffold306	-	6548-6660	6749-7216	6745-7216
GME8241_g	scaffold306	+	10514-10649	10076-10334	10076-10442
GME8244_g	scaffold306	-	23154-23249	23530-23584	23337-23584
GME8258_g	scaffold494	+	6476-6546	6354-6402	6354-6407
GME8270_g	scaffold46	-	27706-27875	27941-28123	27937-28123
GME8273_g	scaffold46	+	31459-31496	31314-31386	31314-31391
GME8281_g	scaffold46	-	61107-61262	61323-61379	61321-61379
GME8303_g	scaffold46	+	115006-115123	114755-114933	114755-114922
GME8305_g	scaffold46	+	119309-119369	118514-118867	118514-119248
GME8306_g	scaffold46	+	120078-120442	119786-120026	119786-120004
GME830_g	scaffold36	-	149541-149652	149719-150069	149707-150069
GME8328_g	scaffold244	-	23114-23303	23415-23721	23435-23721
GME8340_g	scaffold381	-	8170-8275	8764-9094	8365-9094
GME8342_g	scaffold381	+	15060-15142	14358-14555	14358-14995
GME834_g	scaffold36	-	161889-162038	162107-162241	162093-162241
GME8370_g	scaffold183	-	33673-33740	33798-33975	33823-33975
GME8372_g	scaffold183	-	44561-44605	44715-44754	44658-44754
GME8386_g	scaffold358	+	3839-4055	3672-3775	3672-3779
GME8401_g	scaffold111	-	24804-25009	25202-25330	25198-25330
GME8401_g	scaffold111	-	25383-25620	25681-25842	25700-25842
GME8415_g	scaffold111	+	77206-77677	76701-77121	76701-77125
GME8438_g	scaffold268	+	35313-35523	34890-35258	34890-35254
GME8463_g	scaffold80	+	9190-9446	8810-9057	8810-9139
GME8473_g	scaffold80	-	33792-33926	33982-34112	33978-34112
GME8480_g	scaffold80	+	62452-62502	61851-62396	61851-62400
GME8485_g	scaffold80	+	78998-79512	78582-78900	78582-78902
GME8487_g	scaffold80	+	84023-85005	83569-83934	83569-83938
GME8493_g	scaffold80	-	102271-102580	102636-102789	102632-102789
GME8495_g	scaffold80	-	107200-107594	107661-108026	107711-108026
GME8503_g	scaffold530	-	7190-7447	7501-7620	7565-7620
GME8503_g	scaffold530	-	7190-7447	7501-7620	7572-7620
GME8510_g	scaffold112	+	533-1114	345-405	345-402
GME8525_g	scaffold112	+	47646-47738	47334-47561	47334-47450
GME8538_g	scaffold42	-	12061-12590	12652-12724	12654-12724
GME8547_g	scaffold42	+	36278-37120	35997-36209	35997-36198
GME8552_g	scaffold42	+	45817-46006	45324-45754	45324-45758
GME8562_g	scaffold42	-	75294-75814	75891-76238	75886-76238
GME8567_g	scaffold42	-	87023-87270	87322-87620	87325-87620
GME8569_g	scaffold42	-	89729-90159	90288-90444	90214-90444
GME8571_g	scaffold42	+	100013-100098	99645-99953	99645-99958
GME8589_g	scaffold42	+	145441-146584	145163-145387	145163-145378
GME8599_g	scaffold167	-	20518-20708	20771-21026	20767-21026
GME8610_g	scaffold167	+	44507-44588	44360-44418	44360-44422
GME861_g	scaffold12	+	37465-37534	37069-37141	37069-37369
GME863_g	scaffold12	+	47916-48101	47803-47843	47803-47850
GME8640_g	scaffold1071	-	1061-1191	1269-1373	1265-1373
GME8649_g	scaffold256	-	9639-9690	9754-9858	9767-9858
GME8673_g	scaffold555	+	3126-3219	2792-3072	2792-3069
GME871_g	scaffold12	+	75441-76124	75002-75337	75002-75341
GME8727_g	scaffold236	+	34363-34541	34045-34275	34045-34279
GME8738_g	scaffold157	+	24558-24661	24013-24430	24013-24490
GME8741_g	scaffold157	-	38631-38734	38785-38912	38789-38912
GME8745_g	scaffold157	-	49893-50109	50196-50210	50201-50210
GME8756_g	scaffold263	+	11098-12593	10032-11031	10032-11010
GME8758_g	scaffold263	+	22259-22302	22084-22198	22084-22196
GME8759_g	scaffold263	+	29180-29305	28981-29122	28981-29126
GME8762_g	scaffold263	+	32823-33213	32687-32769	32687-32765
GME8765_g	scaffold355	+	5308-5369	4948-5248	4948-5215
GME8777_g	scaffold221	-	3488-3560	3643-3740	3612-3740
GME8777_g	scaffold221	-	3948-4176	4281-4389	4235-4389
GME8785_g	scaffold221	+	35568-35941	35440-35506	35440-35510
GME8794_g	scaffold224	+	19886-20026	19723-19775	19723-19830
GME8799_g	scaffold224	-	35824-35886	36045-36144	35939-36144
GME87_g	scaffold11	-	219469-219495	219548-219701	219553-219701
GME8806_g	scaffold223	-	10571-10949	11063-11136	11034-11136
GME8806_g	scaffold223	-	10571-10949	11063-11136	11021-11136
GME8824_g	scaffold59	-	24435-24942	25008-25034	24999-25034
GME8826_g	scaffold59	-	28315-28431	28488-28729	28492-28729
GME8828_g	scaffold59	-	31467-31925	31980-32142	31976-32142
GME8829_g	scaffold59	+	37354-37629	36434-37282	36434-37294
GME8831_g	scaffold59	-	44055-44391	44449-44599	44453-44599
GME8837_g	scaffold59	+	67958-68231	67769-67896	67769-67900
GME8838_g	scaffold59	+	74653-75012	74456-74601	74456-74585
GME8842_g	scaffold59	-	89299-89344	89398-89499	89418-89499
GME8842_g	scaffold59	-	89299-89344	89398-89499	89402-89499
GME8842_g	scaffold59	-	89299-89344	89398-89499	89409-89499
GME8846_g	scaffold59	+	95796-95904	95655-95733	95655-95737
GME8858_g	scaffold307	-	5775-5840	6535-6729	6514-6729
GME8858_g	scaffold307	-	9167-9245	9314-9387	9316-9387
GME8877_g	scaffold240	+	7791-7855	7549-7729	7549-7733
GME8882_g	scaffold240	+	21982-22828	21132-21916	21132-21914
GME890_g	scaffold12	-	132366-132417	132479-132618	132487-132618
GME8943_g	scaffold182	+	22477-22620	22319-22423	22319-22420
GME8947_g	scaffold182	+	31829-31953	31576-31778	31576-31761
GME8947_g	scaffold182	+	32021-32210	31829-31953	31829-31957
GME8957_g	scaffold231	-	9215-9287	9355-9484	9380-9484
GME8992_g	scaffold57	-	52830-52990	53098-53253	53102-53253
GME8993_g	scaffold57	+	54991-55170	54876-54919	54876-54877
GME8996_g	scaffold57	+	68057-70456	67714-67986	67714-67981
GME8996_g	scaffold57	+	68057-70456	67714-67986	67714-67998
GME9045_g	scaffold150	-	45025-45291	45351-45498	45349-45498
GME9046_g	scaffold150	+	53366-53910	53214-53309	53214-53313
GME9046_g	scaffold150	+	56649-56702	56512-56585	56512-56596
GME9072_g	scaffold43	-	31677-32091	32445-32683	32363-32683
GME9075_g	scaffold43	+	37511-37582	37381-37446	37381-37452
GME907_g	scaffold12	-	182784-182866	182926-183103	182924-183103
GME9083_g	scaffold43	-	65261-65553	65691-65788	65643-65788
GME9112_g	scaffold43	-	144433-144523	144576-144632	144584-144632
GME9125_g	scaffold353	+	6416-6825	5310-6362	5310-6359
GME913_g	scaffold12	-	204472-204632	204698-204864	204695-204864
GME913_g	scaffold12	-	204698-204864	205104-205254	204915-205254
GME9170_g	scaffold262	+	5933-6004	5804-5863	5804-5835
GME9182_g	scaffold262	+	33272-33361	33119-33211	33119-33192
GME9182_g	scaffold262	+	33272-33361	33119-33211	33119-33215
GME9231_g	scaffold302	-	14731-14875	14952-15418	14941-15418
GME9236_g	scaffold302	-	25517-25623	25716-25818	25699-25818
GME9239_g	scaffold515	+	6542-6714	6342-6470	6342-6483
GME9239_g	scaffold515	+	6542-6714	6342-6470	6342-6479
GME9272_g	scaffold129	+	22802-23346	22636-22745	22636-22747
GME9280_g	scaffold129	-	58896-58994	59057-59428	59064-59428
GME9283_g	scaffold129	+	71678-71770	71534-71622	71534-71617
GME9312_g	scaffold373	-	11324-11438	11495-11597	11491-11597
GME9322_g	scaffold69	+	5902-6054	5744-5848	5744-5783
GME9329_g	scaffold69	+	39747-39836	39562-39683	39562-39692
GME932_g	scaffold117	+	27977-28164	27755-27909	27755-27905
GME9336_g	scaffold69	+	59899-59982	59659-59836	59659-59822
GME9346_g	scaffold69	-	89808-90024	90089-90209	90085-90209
GME9355_g	scaffold69	+	115981-116325	115856-115924	115856-115928
GME9367_g	scaffold399	+	7610-7820	7445-7523	7445-7519
GME9377_g	scaffold334	-	3599-3685	3743-3820	3747-3820
GME9378_g	scaffold334	+	8325-8556	8167-8272	8167-8268
GME9380_g	scaffold334	-	13774-13873	13948-14036	13967-14036
GME9380_g	scaffold334	-	13774-13873	13948-14036	13953-14036
GME938_g	scaffold117	+	55880-56263	55559-55807	55559-55811
GME938_g	scaffold117	+	56339-56800	55880-56263	55880-56281
GME9402_g	scaffold310	-	13530-13782	13833-13948	13889-13948
GME9429_g	scaffold350	-	12208-12424	12601-12735	12481-12735
GME9445_g	scaffold95	+	45699-45900	45547-45643	45547-45638
GME9468_g	scaffold290	+	8362-8547	7992-8199	7992-8308
GME946_g	scaffold117	-	83991-84591	84969-85240	84663-85240
GME9497_g	scaffold371	+	7509-7599	7265-7445	7265-7394
GME9535_g	scaffold70	-	105989-106540	106601-106696	106596-106696
GME9539_g	scaffold483	-	4706-4789	4851-5041	4847-5041
GME9548_g	scaffold298	-	5975-7377	7762-8213	7445-8213
GME9549_g	scaffold298	+	10902-11264	10133-10829	10133-10827
GME9551_g	scaffold298	-	13927-14375	14440-14512	14444-14512
GME9551_g	scaffold298	-	14584-14634	14697-14787	14755-14787
GME9566_g	scaffold324	+	24799-24906	24479-24727	24479-24725
GME9583_g	scaffold194	+	29263-29373	28901-29028	28901-29144
GME9594_g	scaffold453	-	4761-5113	5257-5369	5187-5369
GME9594_g	scaffold453	-	5563-5918	5984-6141	5980-6141
GME960_g	scaffold382	-	14297-14584	14655-14773	14651-14773
GME9632_g	scaffold622	+	2140-2444	1920-2085	1920-2074
GME9671_g	scaffold155	+	980-1100	809-907	809-924
GME9704_g	scaffold311	+	8465-8526	8395-8407	8395-8411
GME9706_g	scaffold311	-	14581-14686	14750-15099	14766-15099
GME9730_g	scaffold521	+	2371-2460	2223-2306	2223-2300
GME9730_g	scaffold521	+	2371-2460	2223-2306	2223-2310
GME9730_g	scaffold521	+	4747-4807	4438-4669	4438-4688
GME9732_g	scaffold321	-	1474-1567	1630-1658	1622-1658
GME9741_g	scaffold725	+	1875-1959	1726-1811	1726-1815
GME9770_g	scaffold217	-	31616-31711	31779-31905	31782-31905
GME9770_g	scaffold217	-	32390-32483	32543-32565	32539-32565
GME9798_g	scaffold197	-	23073-23162	23217-23269	23221-23269
GME9799_g	scaffold197	+	24453-24498	24341-24394	24341-24389
GME9813_g	scaffold370	-	14436-14811	15211-15501	14990-15501
GME9816_g	scaffold146	+	4751-4861	4639-4698	4639-4694
GME9819_g	scaffold146	-	20526-20859	20918-20979	20922-20979
GME9832_g	scaffold146	+	57603-57763	57375-57519	57375-57542
GME9837_g	scaffold490	+	10383-10455	10257-10326	10257-10330
GME9853_g	scaffold232	-	16982-17187	17288-17558	17321-17558
GME9857_g	scaffold232	-	29705-29790	29847-29994	29850-29994
GME9858_g	scaffold232	-	33139-33602	33667-33742	33663-33742
GME9868_g	scaffold362	+	3570-3935	3128-3512	3128-3516
GME9868_g	scaffold362	+	3996-4091	3570-3935	3570-3944
GME986_g	scaffold50	-	6495-6556	6822-6923	6620-6923
GME9885_g	scaffold179	+	21172-21372	20867-21118	20867-21107
GME9886_g	scaffold179	+	25548-26046	24899-25144	24899-25461
GME9886_g	scaffold179	+	25548-26046	24899-25144	24899-25477
GME9897_g	scaffold296	+	10015-10236	9781-9957	9781-9931
GME9901_g	scaffold296	-	18939-18967	19024-19093	19020-19093
GME9904_g	scaffold296	+	24274-24634	24020-24195	24020-24199
GME9942_g	scaffold107	+	22556-22929	22399-22492	22399-22501
GME9951_g	scaffold107	+	41232-41324	41040-41168	41040-41172
GME9963_g	scaffold107	-	77623-77731	77797-78067	77848-78067
GME9980_g	scaffold229	-	4299-4474	4556-4704	4537-4704

## Sheet: A3SS
Events of Alternative 3' Splice Site
Gene ID	Scaffold	Strand	Constitutive exon	3' exon	Alternative 3' exon
GME10003_g	scaffold366	-	15421-15681	15230-15361	15230-15357
GME1001_g	scaffold50	-	48820-48829	48070-48668	48070-48617
GME1001_g	scaffold50	-	48820-48829	48070-48668	48070-48655
GME1001_g	scaffold50	-	48820-48829	48070-48668	48070-48632
GME10023_g	scaffold410	+	4891-5159	5215-5711	5226-5711
GME10024_g	scaffold410	-	8101-8230	7988-8016	7988-8038
GME10024_g	scaffold410	-	8376-8621	8101-8230	8101-8312
GME10035_g	scaffold910	+	146-327	385-1275	397-1275
GME10041_g	scaffold309	-	17192-17812	17030-17140	17030-17124
GME10048_g	scaffold323	+	5837-6399	6458-6940	6461-6940
GME1006_g	scaffold50	+	60171-60449	60759-62368	60866-62368
GME1006_g	scaffold50	+	60171-60449	60759-62368	60520-62368
GME10070_g	scaffold376	-	12985-13158	12080-12404	12080-12625
GME10070_g	scaffold376	-	12985-13158	12080-12404	12080-12743
GME10080_g	scaffold286	-	1884-2017	1568-1830	1568-1826
GME10080_g	scaffold286	-	2070-2192	1884-2017	1884-2009
GME10080_g	scaffold286	-	2245-2686	2070-2192	2070-2172
GME10085_g	scaffold286	-	26764-27131	26613-26667	26613-26642
GME10085_g	scaffold286	-	28044-28443	27724-27909	27724-27929
GME10085_g	scaffold286	-	28805-28923	28044-28443	28044-28666
GME10086_g	scaffold286	-	30772-31503	30358-30665	30358-30644
GME10086_g	scaffold286	-	30772-31503	30358-30665	30358-30663
GME1008_g	scaffold50	-	65044-65156	64944-64962	64944-64978
GME10102_g	scaffold395	+	10609-10773	10857-10920	10845-10920
GME10115_g	scaffold412	+	13862-14003	14076-15406	14055-15406
GME1011_g	scaffold50	-	74413-74599	74014-74351	74014-74334
GME1011_g	scaffold50	-	77285-77417	77012-77148	77012-77124
GME10134_g	scaffold504	-	8026-8514	5987-6861	5987-7203
GME10136_g	scaffold338	+	1797-1936	2845-2918	2507-2918
GME10139_g	scaffold338	+	13430-13697	13766-13861	13758-13861
GME10152_g	scaffold384	-	2577-2638	2362-2514	2362-2524
GME10159_g	scaffold363	+	1444-1568	1645-1853	1705-1853
GME10159_g	scaffold363	+	1645-1853	1915-2335	1925-2335
GME10159_g	scaffold363	+	1645-1853	1915-2335	1929-2335
GME10159_g	scaffold363	+	2408-2462	2858-3034	2651-3034
GME10162_g	scaffold363	-	8568-8627	8248-8366	8248-8517
GME10162_g	scaffold363	-	9517-9839	9412-9459	9412-9462
GME10163_g	scaffold363	+	14764-14898	14974-15137	14960-15137
GME10184_g	scaffold294	-	11441-11468	10781-11370	10781-11386
GME10188_g	scaffold294	+	19738-20155	20412-20572	20359-20572
GME1019_g	scaffold50	-	104211-104483	103887-104129	103887-104027
GME10207_g	scaffold156	+	22495-22665	23063-23205	22801-23205
GME10211_g	scaffold156	-	39101-39534	38900-39046	38900-38980
GME10211_g	scaffold156	-	39101-39534	38900-39046	38900-38977
GME10217_g	scaffold156	-	60691-61149	60411-60638	60411-60562
GME10224_g	scaffold318	-	7055-7164	6933-6995	6933-6990
GME10227_g	scaffold318	+	12703-12863	12914-13119	12928-13119
GME1022_g	scaffold50	-	112877-112986	112571-112823	112571-112816
GME1022_g	scaffold50	-	113039-113521	112877-112986	112877-112982
GME10259_g	scaffold485	+	4748-4925	4977-5017	4992-5017
GME1026_g	scaffold50	+	122820-123024	123077-123335	123101-123335
GME10278_g	scaffold283	+	17167-17286	17342-17459	17391-17459
GME10283_g	scaffold283	+	27926-28172	28236-28297	28240-28297
GME10294_g	scaffold228	+	1662-2017	2071-2686	2235-2686
GME10297_g	scaffold228	+	12255-12374	12434-12563	12452-12563
GME10297_g	scaffold228	+	12255-12374	12434-12563	12460-12563
GME10298_g	scaffold228	-	13559-13807	13400-13504	13400-13489
GME10299_g	scaffold228	+	14591-14681	15055-15324	14808-15324
GME1029_g	scaffold50	-	133407-133816	133074-133343	133074-133252
GME1029_g	scaffold50	-	133407-133816	133074-133343	133074-133285
GME102_g	scaffold141	+	11327-12100	12196-12556	12312-12556
GME10302_g	scaffold228	-	23458-23558	23269-23394	23269-23384
GME10307_g	scaffold228	-	36621-36750	35952-36569	35952-36548
GME10309_g	scaffold423	+	604-642	703-798	707-798
GME10310_g	scaffold423	+	3735-3826	3878-3933	3894-3933
GME10314_g	scaffold501	-	2537-2653	1996-2482	1996-2426
GME10321_g	scaffold459	-	9982-10083	9621-9911	9621-9908
GME10322_g	scaffold459	+	10913-11007	11084-11175	11089-11175
GME10322_g	scaffold459	+	10913-11007	11084-11175	11064-11175
GME10322_g	scaffold459	+	11237-11460	11522-11606	11530-11606
GME10363_g	scaffold724	+	837-862	918-1014	913-1014
GME10366_g	scaffold329	+	11887-11979	12039-12160	12030-12160
GME10376_g	scaffold297	-	2812-2874	2672-2734	2672-2761
GME10377_g	scaffold297	+	3174-3283	3341-3477	3347-3477
GME10406_g	scaffold497	+	7131-7236	7436-7692	7299-7692
GME10406_g	scaffold497	+	7131-7236	7436-7692	7303-7692
GME10408_g	scaffold557	-	923-1016	457-860	457-870
GME1040_g	scaffold161	+	17167-17438	17496-17586	17501-17586
GME10412_g	scaffold557	+	6543-6752	6850-7335	6822-7335
GME10422_g	scaffold486	-	4400-4489	4267-4339	4267-4336
GME10449_g	scaffold869	+	1681-1784	1888-2189	1975-2189
GME1044_g	scaffold161	-	28082-28170	27895-28022	27895-28018
GME10459_g	scaffold335	+	18054-18161	18289-18392	18229-18392
GME10459_g	scaffold335	+	18289-18392	18463-18490	18449-18490
GME10473_g	scaffold421	+	12805-13002	13056-13458	13060-13458
GME1052_g	scaffold161	+	47124-47383	47435-47472	47445-47472
GME1053_g	scaffold161	+	48183-48344	48443-48595	48440-48595
GME1053_g	scaffold161	+	50049-50212	50267-50546	50264-50546
GME1053_g	scaffold161	+	50267-50546	50623-50728	50605-50728
GME10543_g	scaffold379	-	17410-17991	16949-17353	16949-17346
GME1054_g	scaffold161	-	51738-51853	51209-51594	51209-51662
GME1054_g	scaffold161	-	51738-51853	51209-51594	51209-51681
GME1054_g	scaffold161	-	51738-51853	51209-51594	51209-51673
GME10589_g	scaffold458	-	2907-3301	2193-2538	2193-2799
GME1058_g	scaffold161	+	60557-60995	61063-61178	61057-61178
GME10591_g	scaffold458	-	12640-12915	12247-12587	12247-12583
GME1059_g	scaffold161	-	63016-63113	62779-62907	62779-62916
GME10600_g	scaffold478	-	2291-2339	2104-2223	2104-2227
GME10601_g	scaffold478	+	6019-6086	6142-6450	6434-6450
GME10602_g	scaffold478	-	9124-9336	8941-9054	8941-9072
GME10602_g	scaffold478	-	9751-9802	9637-9699	9637-9695
GME1062_g	scaffold3	+	9229-9472	9580-9748	9590-9748
GME10641_g	scaffold1283	+	566-619	677-1048	697-1048
GME10658_g	scaffold1229	+	716-970	1041-1091	1048-1091
GME10661_g	scaffold1199	+	248-424	477-755	480-755
GME10670_g	scaffold6	+	25692-25773	25842-25924	25844-25924
GME10679_g	scaffold1049	-	528-590	394-465	394-449
GME10699_g	scaffold991	-	846-1124	676-788	676-786
GME10700_g	scaffold986	-	876-1324	558-805	558-774
GME10705_g	scaffold970	+	923-1001	1058-1177	1064-1177
GME10706_g	scaffold967	-	1025-1248	879-963	879-955
GME10706_g	scaffold967	-	1478-1572	1310-1401	1310-1421
GME10706_g	scaffold967	-	1478-1572	1310-1401	1310-1396
GME10707_g	scaffold966	+	197-513	1067-1247	722-1247
GME1070_g	scaffold3	-	37054-37108	36841-36918	36841-36941
GME10723_g	scaffold899	-	864-932	793-811	793-801
GME10723_g	scaffold899	-	1798-1853	1677-1739	1677-1719
GME10739_g	scaffold837	+	1661-1793	1858-2174	1867-2174
GME10741_g	scaffold824	+	482-684	740-861	742-861
GME10742_g	scaffold821	+	469-762	846-1064	833-1064
GME10742_g	scaffold821	+	469-762	846-1064	817-1064
GME10745_g	scaffold817	+	2518-2555	2610-2677	2619-2677
GME10746_g	scaffold145	+	4969-5133	5193-5290	5222-5290
GME10749_g	scaffold795	+	2050-2183	2243-2375	2258-2375
GME10756_g	scaffold755	+	79-385	842-1123	507-1123
GME10756_g	scaffold755	+	1297-1395	1449-1665	1466-1665
GME10764_g	scaffold722	+	1746-1872	2124-2294	2149-2294
GME10764_g	scaffold722	+	1746-1872	2124-2294	2139-2294
GME1077_g	scaffold3	-	57075-57109	56976-57022	56976-57019
GME10784_g	scaffold587	-	697-935	381-638	381-612
GME10790_g	scaffold573	-	2736-2880	2580-2681	2580-2655
GME10796_g	scaffold549	-	7273-7429	7130-7216	7130-7214
GME10802_g	scaffold467	-	11124-11448	10874-10991	10874-11071
GME1084_g	scaffold3	-	80340-80407	80080-80283	80080-80264
GME1084_g	scaffold3	-	81560-81647	81209-81504	81209-81501
GME1102_g	scaffold3	+	127173-127292	127739-128037	127403-128037
GME1103_g	scaffold3	-	132551-132632	132437-132500	132437-132477
GME1106_g	scaffold3	-	144134-144286	143994-144060	143994-144079
GME1112_g	scaffold3	+	164291-164353	164430-164687	164404-164687
GME1115_g	scaffold3	+	172316-172351	172485-172568	172506-172568
GME1117_g	scaffold3	-	180309-181136	180088-180258	180088-180249
GME1120_g	scaffold3	+	189981-190031	190105-190202	190088-190202
GME1120_g	scaffold3	+	189981-190031	190105-190202	190109-190202
GME1121_g	scaffold3	-	191110-191191	191021-191049	191021-191047
GME1135_g	scaffold3	-	233581-233707	233456-233502	233456-233507
GME1146_g	scaffold3	+	259754-260017	260094-260604	260091-260604
GME1148_g	scaffold3	-	266452-266589	265452-266398	265452-266395
GME1159_g	scaffold3	-	316283-316866	315964-316190	315964-316215
GME1159_g	scaffold3	-	316283-316866	315964-316190	315964-316209
GME1160_g	scaffold3	-	319560-319758	319209-319507	319209-319503
GME1164_g	scaffold3	+	326820-326986	327136-327381	327163-327381
GME1166_g	scaffold3	+	333205-333738	334482-334547	333872-334547
GME1169_g	scaffold3	-	343744-343827	343616-343680	343616-343678
GME1173_g	scaffold3	-	361208-361466	360882-361152	360882-361132
GME1180_g	scaffold61	+	16-111	162-407	165-407
GME1183_g	scaffold61	-	5550-5703	5203-5450	5203-5463
GME1183_g	scaffold61	-	5550-5703	5203-5450	5203-5461
GME118_g	scaffold120	-	7645-7680	7073-7594	7073-7576
GME11_g	scaffold351	+	17189-17317	17370-17433	17383-17433
GME1205_g	scaffold61	+	69984-70024	70076-70196	70081-70196
GME1212_g	scaffold61	+	93960-94249	95256-96012	94426-96012
GME1212_g	scaffold61	+	93960-94249	95256-96012	94519-96012
GME1212_g	scaffold61	+	93960-94249	95256-96012	95274-96012
GME1226_g	scaffold390	-	4244-4492	4110-4171	4110-4174
GME1226_g	scaffold390	-	4728-4784	4570-4642	4570-4645
GME1231_g	scaffold390	-	18137-18218	18044-18083	18044-18062
GME1240_g	scaffold269	+	30671-30937	31003-31099	31076-31099
GME1243_g	scaffold255	-	5952-6034	5693-5885	5693-5859
GME1266_g	scaffold114	-	41969-42035	41669-41918	41669-41889
GME1282_g	scaffold210	-	1127-1293	866-1025	866-1067
GME1282_g	scaffold210	-	1127-1293	866-1025	866-1003
GME1285_g	scaffold210	-	13928-14168	13490-13743	13490-13734
GME1287_g	scaffold210	+	16774-16824	16961-17179	16902-17179
GME1292_g	scaffold210	-	28709-28784	28297-28625	28297-28472
GME1292_g	scaffold210	-	29282-29351	28876-29162	28876-29100
GME1300_g	scaffold40	+	3706-4011	4153-4378	4155-4378
GME1300_g	scaffold40	+	5760-5872	5925-6597	5995-6597
GME1306_g	scaffold40	-	33494-33668	33165-33322	33165-33275
GME1308_g	scaffold40	-	42052-42181	41863-41996	41863-42000
GME1309_g	scaffold40	+	44047-44435	44499-44975	44586-44975
GME1316_g	scaffold40	+	61831-61897	61965-61992	61950-61992
GME1323_g	scaffold40	+	86901-87045	87100-87227	87138-87227
GME1324_g	scaffold40	-	92429-92589	91726-92370	91726-92359
GME1324_g	scaffold40	-	92643-92943	92429-92589	92429-92592
GME1324_g	scaffold40	-	93414-93627	92643-92943	92643-92949
GME1326_g	scaffold40	+	98091-98230	98313-98447	98334-98447
GME1328_g	scaffold40	-	101831-102178	101167-101777	101167-101726
GME1330_g	scaffold40	-	110142-110200	109597-109924	109597-109952
GME1330_g	scaffold40	-	110142-110200	109597-109924	109597-110049
GME1330_g	scaffold40	-	110142-110200	109597-109924	109597-109999
GME1345_g	scaffold40	-	153889-154164	153755-153792	153755-153821
GME1345_g	scaffold40	-	153889-154164	153755-153792	153755-153801
GME1347_g	scaffold160	-	2409-2567	2226-2337	2226-2349
GME1359_g	scaffold160	+	37091-37168	37223-37435	37228-37435
GME1359_g	scaffold160	+	37091-37168	37223-37435	37225-37435
GME1364_g	scaffold160	+	51220-51299	51353-51437	51369-51437
GME1364_g	scaffold160	+	51489-51536	51968-52368	51821-52368
GME1364_g	scaffold160	+	51489-51536	51968-52368	51593-52368
GME1367_g	scaffold160	-	61262-61345	61024-61208	61024-61205
GME1375_g	scaffold14	-	13509-13592	13397-13445	13397-13443
GME1377_g	scaffold14	+	18695-18967	19022-19534	19031-19534
GME1390_g	scaffold14	+	63291-63854	63970-64196	63918-64196
GME1392_g	scaffold14	-	73309-73414	73061-73257	73061-73234
GME1400_g	scaffold14	+	101402-101536	101598-101697	101601-101697
GME1400_g	scaffold14	+	101598-101697	101753-101909	101777-101909
GME1409_g	scaffold14	+	121858-122099	122194-122471	122150-122471
GME140_g	scaffold120	+	71099-71138	71195-71278	71209-71278
GME1412_g	scaffold14	-	135740-135826	135479-135676	135479-135679
GME1413_g	scaffold14	-	142301-142446	142007-142230	142007-142219
GME1413_g	scaffold14	-	143977-144036	143651-143917	143651-143913
GME1420_g	scaffold14	+	161741-162247	162510-163144	162603-163144
GME1423_g	scaffold14	+	170404-170680	170737-170864	170742-170864
GME1424_g	scaffold14	-	173536-173781	172687-173485	172687-173470
GME1424_g	scaffold14	-	173536-173781	172687-173485	172687-173444
GME1427_g	scaffold14	+	187763-188047	188107-188275	188119-188275
GME1429_g	scaffold14	-	191942-192379	191582-191883	191582-191860
GME1433_g	scaffold14	-	207823-208053	207614-207771	207614-207761
GME1433_g	scaffold14	-	209552-209738	209369-209501	209369-209498
GME1437_g	scaffold14	+	220878-221032	221114-221373	221085-221373
GME1438_g	scaffold14	+	222403-222419	222487-222720	222539-222720
GME1439_g	scaffold14	-	223913-223950	223653-223826	223653-223858
GME1441_g	scaffold14	-	232410-232577	232286-232337	232286-232354
GME1445_g	scaffold126	-	8025-8144	7723-7971	7723-7962
GME1448_g	scaffold126	-	13264-13292	13070-13202	13070-13199
GME1455_g	scaffold126	-	35715-35818	35281-35659	35281-35662
GME1460_g	scaffold126	+	48508-48587	48663-48900	48639-48900
GME1464_g	scaffold126	-	66582-66788	65883-66523	65883-66479
GME1475_g	scaffold109	+	23476-23636	23722-24526	23703-24526
GME1477_g	scaffold109	+	34538-34672	34729-34850	34736-34850
GME1482_g	scaffold109	+	49004-49233	49284-49640	49342-49640
GME1484_g	scaffold109	+	52332-52393	52525-53143	52448-53143
GME1489_g	scaffold109	+	63971-64164	64226-64306	64231-64306
GME1493_g	scaffold109	+	76319-76447	76600-77226	76549-77226
GME1494_g	scaffold109	+	80080-80149	80213-80485	80203-80485
GME149_g	scaffold67	+	14837-15242	15301-15420	15307-15420
GME1501_g	scaffold341	+	8660-8682	8741-8842	8787-8842
GME1503_g	scaffold341	+	15504-15531	15596-15656	15600-15656
GME1504_g	scaffold341	+	17927-17972	18031-18925	18027-18925
GME1531_g	scaffold44	-	9398-9853	6784-9339	6784-9342
GME1536_g	scaffold44	+	18509-18585	18640-18830	18645-18830
GME1536_g	scaffold44	+	18640-18830	18911-18991	18895-18991
GME1538_g	scaffold44	-	24994-25315	24816-24940	24816-24891
GME1541_g	scaffold44	-	33012-33546	32860-32953	32860-32946
GME1544_g	scaffold44	-	42145-42311	42009-42091	42009-42025
GME1544_g	scaffold44	-	42380-42510	42145-42311	42145-42307
GME1546_g	scaffold44	-	46511-46775	45709-46445	45709-46454
GME1548_g	scaffold44	-	60431-60552	59056-60167	59056-60356
GME1548_g	scaffold44	-	60792-60905	60627-60685	60627-60737
GME1556_g	scaffold44	-	89273-89281	88917-89193	88917-89217
GME1563_g	scaffold44	-	113583-114014	113439-113511	113439-113506
GME1569_g	scaffold44	+	128191-128228	128305-128365	128296-128365
GME156_g	scaffold67	-	37680-37824	37515-37603	37515-37601
GME1572_g	scaffold44	+	132040-132168	132223-132314	132225-132314
GME1577_g	scaffold44	-	152842-153681	151764-151970	151764-152653
GME157_g	scaffold67	-	43057-43230	42575-42671	42575-42992
GME1583_g	scaffold173	-	33169-33265	33015-33108	33015-33104
GME1585_g	scaffold173	-	48259-48324	48087-48200	48087-48190
GME1593_g	scaffold41	+	6401-6535	7074-7277	6700-7277
GME1593_g	scaffold41	+	10397-10467	10522-11064	10525-11064
GME1597_g	scaffold41	+	25685-25728	25818-25852	25805-25852
GME1598_g	scaffold41	-	32925-33061	31749-32156	31749-32671
GME1609_g	scaffold41	+	76121-76198	76294-76477	76297-76477
GME1609_g	scaffold41	+	76879-76930	77013-77430	77017-77430
GME1612_g	scaffold41	+	92111-92282	92609-93075	92612-93075
GME1621_g	scaffold41	-	112609-112843	112281-112551	112281-112510
GME1622_g	scaffold41	+	113877-113958	114446-114864	114220-114864
GME1630_g	scaffold41	+	142025-142088	142374-142599	142321-142599
GME1630_g	scaffold41	+	142025-142088	142374-142599	142184-142599
GME1639_g	scaffold168	+	25201-25312	25367-25521	25381-25521
GME1644_g	scaffold168	+	41463-41625	42085-42871	41783-42871
GME1648_g	scaffold168	+	55648-56005	56519-57166	56356-57166
GME1648_g	scaffold168	+	55648-56005	56519-57166	56189-57166
GME1648_g	scaffold168	+	55648-56005	56519-57166	56088-57166
GME1665_g	scaffold271	+	33435-33640	33710-33979	33691-33979
GME166_g	scaffold67	-	67769-67885	67600-67698	67600-67707
GME1670_g	scaffold49	+	12863-13130	13188-14006	13192-14006
GME1670_g	scaffold49	+	15326-15603	15729-15877	15717-15877
GME1674_g	scaffold49	+	25641-25766	26114-27985	25879-27985
GME1676_g	scaffold49	-	34070-34139	33851-34015	33851-34004
GME1677_g	scaffold49	-	35322-35331	35216-35270	35216-35259
GME167_g	scaffold67	+	68913-69107	69161-69257	69164-69257
GME167_g	scaffold67	+	69161-69257	69427-69653	69412-69653
GME1686_g	scaffold49	-	66774-66883	66011-66710	66011-66705
GME1698_g	scaffold49	-	103324-103540	102939-103256	102939-103246
GME16_g	scaffold11	-	2798-2944	2217-2739	2217-2747
GME1701_g	scaffold49	+	113108-113451	113505-113560	113514-113560
GME1701_g	scaffold49	+	113108-113451	113505-113560	113510-113560
GME1704_g	scaffold49	+	124744-124968	125022-125181	125019-125181
GME1707_g	scaffold49	+	135602-135742	135798-136117	135803-136117
GME1708_g	scaffold49	+	138885-139003	139059-139180	139056-139180
GME1710_g	scaffold49	-	145726-145922	145544-145672	145544-145643
GME1711_g	scaffold122	-	1494-1787	871-1419	871-1332
GME1711_g	scaffold122	-	1844-2098	1494-1787	1494-1785
GME1713_g	scaffold122	-	10871-11015	10651-10816	10651-10808
GME1714_g	scaffold122	-	13344-13512	13144-13284	13144-13278
GME171_g	scaffold67	+	78864-79157	79227-79535	79212-79535
GME1720_g	scaffold122	+	33666-34534	34587-37592	34622-37592
GME1734_g	scaffold400	-	1509-1633	1388-1452	1388-1455
GME1738_g	scaffold400	-	11300-11375	11159-11248	11159-11246
GME173_g	scaffold67	+	84037-84161	84219-84299	84224-84299
GME1740_g	scaffold400	-	14426-14890	14046-14369	14046-14355
GME174_g	scaffold67	+	85886-86075	86134-87827	86139-87827
GME1754_g	scaffold10	-	56811-56965	56517-56745	56517-56755
GME1756_g	scaffold10	+	63209-63223	63278-63616	63284-63616
GME1756_g	scaffold10	+	63278-63616	63672-64235	63667-64235
GME1757_g	scaffold10	-	65305-65409	65120-65243	65120-65249
GME1757_g	scaffold10	-	65481-65666	65305-65409	65305-65429
GME1757_g	scaffold10	-	65727-65913	65481-65666	65481-65658
GME1762_g	scaffold10	+	86814-86942	86997-87119	87014-87119
GME1770_g	scaffold10	+	128901-129076	129254-129543	129127-129543
GME1771_g	scaffold10	+	133454-133540	133593-134045	133600-134045
GME1778_g	scaffold10	-	151784-151858	151559-151718	151559-151713
GME1780_g	scaffold10	-	159292-159512	159173-159232	159173-159235
GME1791_g	scaffold10	+	209350-209731	209787-209850	209797-209850
GME1794_g	scaffold10	-	219174-219613	218931-219114	218931-219106
GME1795_g	scaffold10	+	220817-220850	220915-220948	220908-220948
GME1795_g	scaffold10	+	221585-221655	221710-221776	221714-221776
GME1796_g	scaffold10	-	225059-225245	224868-224997	224868-224949
GME1798_g	scaffold10	+	230911-231150	231201-231285	231214-231285
GME1799_g	scaffold10	-	238151-238319	237116-237267	237116-238055
GME1799_g	scaffold10	-	238151-238319	237116-237267	237116-237415
GME1802_g	scaffold10	+	248481-248512	248574-248691	248626-248691
GME1802_g	scaffold10	+	248746-248806	248864-248984	248930-248984
GME1802_g	scaffold10	+	248864-248984	249036-249162	249056-249162
GME1803_g	scaffold10	-	254001-254226	253777-253949	253777-253946
GME1809_g	scaffold85	-	10179-10280	9871-10053	9871-10085
GME1814_g	scaffold85	+	21902-21967	22019-22102	22044-22102
GME1832_g	scaffold85	+	68140-68595	68651-69159	68654-69159
GME1837_g	scaffold85	+	83311-83531	83760-83836	83762-83836
GME1847_g	scaffold378	+	8972-9576	9636-9800	9657-9800
GME1847_g	scaffold378	+	12737-12820	12882-13067	12889-13067
GME185_g	scaffold247	+	8427-8849	8908-9007	8916-9007
GME1870_g	scaffold131	+	54333-54766	54913-55148	54826-55148
GME1872_g	scaffold131	+	59157-59357	59423-59943	59427-59943
GME1879_g	scaffold138	-	1827-3400	1571-1765	1571-1763
GME1879_g	scaffold138	-	1827-3400	1571-1765	1571-1753
GME1879_g	scaffold138	-	4162-4323	3878-4074	3878-4101
GME1890_g	scaffold138	+	52096-52427	53514-53736	52739-53736
GME1905_g	scaffold20	-	23373-23427	22136-23310	22136-23315
GME1908_g	scaffold20	+	29659-29757	29811-29911	29830-29911
GME1913_g	scaffold20	-	43697-43829	43338-43623	43338-43627
GME1913_g	scaffold20	-	43697-43829	43338-43623	43338-43596
GME1917_g	scaffold20	+	55801-55917	55981-56060	55978-56060
GME1924_g	scaffold20	+	74867-74938	74995-75060	75002-75060
GME192_g	scaffold103	+	449-665	718-1217	735-1217
GME1934_g	scaffold20	+	107413-107804	108083-108409	107871-108409
GME1935_g	scaffold20	-	109985-110025	109597-109924	109597-109892
GME1935_g	scaffold20	-	110262-110323	110067-110187	110067-110180
GME1943_g	scaffold20	-	130710-131601	130162-130650	130162-130646
GME1947_g	scaffold20	-	142636-142752	142435-142582	142435-142568
GME1948_g	scaffold20	-	146923-146961	146095-146870	146095-146866
GME1954_g	scaffold20	-	163508-163631	163410-163455	163410-163449
GME1957_g	scaffold20	-	173910-174422	173457-173841	173457-173855
GME1960_g	scaffold20	+	181165-181298	181354-181488	181351-181488
GME196_g	scaffold103	+	13032-13139	13201-13545	13205-13545
GME1971_g	scaffold55	+	6406-6510	7027-7088	7031-7088
GME1971_g	scaffold55	+	7454-7547	7601-7634	7606-7634
GME1973_g	scaffold55	+	12937-13008	13070-13531	13073-13531
GME1975_g	scaffold55	-	23395-23493	23267-23317	23267-23308
GME1975_g	scaffold55	-	23823-24200	23552-23752	23552-23771
GME1984_g	scaffold55	+	50584-51483	51546-52481	51550-52481
GME1990_g	scaffold55	+	69327-69449	70169-70312	69776-70312
GME1990_g	scaffold55	+	70169-70312	70364-70881	70367-70881
GME1990_g	scaffold55	+	70364-70881	70936-71027	70939-71027
GME1992_g	scaffold55	+	78055-78239	78300-78391	78323-78391
GME1995_g	scaffold55	-	88789-88923	88636-88738	88636-88735
GME1996_g	scaffold55	+	93345-93402	93470-93729	93518-93729
GME19_g	scaffold11	+	9926-10159	10333-10491	10279-10491
GME2005_g	scaffold55	+	128211-128342	128401-128614	128432-128614
GME2005_g	scaffold55	+	129688-129900	129973-130296	129977-130296
GME2011_g	scaffold5	-	5554-5687	4765-5500	4765-5486
GME2014_g	scaffold5	-	8548-8711	8343-8468	8343-8464
GME2015_g	scaffold5	-	10665-10752	10336-10614	10336-10602
GME2015_g	scaffold5	-	10665-10752	10336-10614	10336-10611
GME2015_g	scaffold5	-	10665-10752	10336-10614	10336-10590
GME2015_g	scaffold5	-	10805-10908	10665-10752	10665-10748
GME2015_g	scaffold5	-	11451-11561	11369-11398	11369-11395
GME2023_g	scaffold5	-	32387-32515	31560-32332	31560-32282
GME2028_g	scaffold5	+	44119-44647	44699-44911	44707-44911
GME2040_g	scaffold5	+	74743-74779	74854-74971	74864-74971
GME2042_g	scaffold5	+	77605-78565	78797-80236	78803-80236
GME2049_g	scaffold5	-	102501-102613	102399-102442	102399-102439
GME204_g	scaffold103	+	42968-43283	43334-43508	43342-43508
GME204_g	scaffold103	+	47265-47444	47602-47830	47605-47830
GME2062_g	scaffold5	+	151888-152041	152105-152162	152112-152162
GME2063_g	scaffold5	-	156757-156849	156190-156461	156190-156694
GME2064_g	scaffold5	+	157675-157739	157793-158008	157827-158008
GME2064_g	scaffold5	+	157675-157739	157793-158008	157798-158008
GME2064_g	scaffold5	+	161300-162134	162210-162632	162188-162632
GME2086_g	scaffold5	-	214223-214780	213927-214172	213927-214168
GME2098_g	scaffold5	-	245094-245215	244874-245033	244874-245020
GME2098_g	scaffold5	-	245579-245734	245385-245526	245385-245523
GME2103_g	scaffold5	+	256149-256219	256319-257102	256316-257102
GME2105_g	scaffold5	-	261088-261147	260969-261032	260969-261015
GME2106_g	scaffold5	+	266047-266230	266328-266491	266287-266491
GME2110_g	scaffold5	-	274566-274632	274261-274506	274261-274498
GME2115_g	scaffold5	-	294401-294474	293993-294341	293993-294331
GME2115_g	scaffold5	-	295116-295328	294876-295052	294876-295055
GME2119_g	scaffold5	-	303748-303903	303482-303692	303482-303672
GME2121_g	scaffold5	-	307680-307740	307514-307612	307514-307606
GME2127_g	scaffold5	+	321846-322865	322982-323568	322916-323568
GME2152_g	scaffold207	+	6852-6997	7055-7161	7057-7161
GME2152_g	scaffold207	+	7214-7826	7879-8306	7885-8306
GME2178_g	scaffold180	+	16674-16778	16841-16966	16844-16966
GME2178_g	scaffold180	+	18818-18841	18911-19306	18914-19306
GME2186_g	scaffold180	-	35538-35635	35390-35478	35390-35438
GME2195_g	scaffold369	+	11696-11950	12009-12299	12028-12299
GME2198_g	scaffold386	+	4607-4762	4814-5216	4819-5216
GME2215_g	scaffold136	-	42316-42611	42029-42249	42029-42242
GME2216_g	scaffold136	+	44097-44389	44464-44530	44461-44530
GME221_g	scaffold71	-	9360-9451	9110-9276	9110-9236
GME2220_g	scaffold136	+	56078-56245	56298-56690	56303-56690
GME2220_g	scaffold136	+	57458-57549	57601-57965	57605-57965
GME2222_g	scaffold136	+	66564-66966	67034-67254	67068-67254
GME2222_g	scaffold136	+	66564-66966	67034-67254	67025-67254
GME2222_g	scaffold136	+	68561-68593	68649-68713	68646-68713
GME2230_g	scaffold27	+	12876-12921	12973-13247	12998-13247
GME2232_g	scaffold27	-	17204-17291	17032-17150	17032-17135
GME2232_g	scaffold27	-	18985-19056	18804-18920	18804-18917
GME2252_g	scaffold27	-	72153-72243	72015-72053	72015-72049
GME2252_g	scaffold27	-	72153-72243	72015-72053	72015-72083
GME2261_g	scaffold27	+	94477-94559	94622-94739	94680-94739
GME2261_g	scaffold27	+	97222-97497	97591-97767	97595-97767
GME2263_g	scaffold27	-	102375-102468	102160-102313	102160-102306
GME2265_g	scaffold27	+	110699-110764	110817-111465	110844-111465
GME2267_g	scaffold27	-	118978-119152	118835-118882	118835-118885
GME2273_g	scaffold27	+	132801-132960	133415-133448	133400-133448
GME2273_g	scaffold27	+	132801-132960	133415-133448	133105-133448
GME2273_g	scaffold27	+	133415-133448	133499-133905	133534-133905
GME2279_g	scaffold27	-	157198-157403	157005-157130	157005-157143
GME2290_g	scaffold27	+	189775-189912	189969-190017	189976-190017
GME2312_g	scaffold32	-	40054-40398	39924-39999	39924-39947
GME2316_g	scaffold32	-	49002-49172	48644-48866	48644-48863
GME2316_g	scaffold32	-	49781-49832	49484-49715	49484-49700
GME2319_g	scaffold32	-	57261-57385	57098-57194	57098-57206
GME2319_g	scaffold32	-	57261-57385	57098-57194	57098-57200
GME2320_g	scaffold32	+	58259-58379	58432-59090	58438-59090
GME2320_g	scaffold32	+	59341-59532	59590-59817	59596-59817
GME2323_g	scaffold32	+	72618-72842	72908-72972	72903-72972
GME2323_g	scaffold32	+	73033-73248	73341-73541	73301-73541
GME2338_g	scaffold32	-	119472-120468	119189-119410	119189-119413
GME2341_g	scaffold32	+	131649-131660	131715-131784	131717-131784
GME2342_g	scaffold32	-	134906-134966	134674-134851	134674-134843
GME2345_g	scaffold32	+	146543-146613	146678-146716	146682-146716
GME2346_g	scaffold32	-	148231-148407	147900-148178	147900-148175
GME2347_g	scaffold32	-	154428-154502	154300-154376	154300-154371
GME2354_g	scaffold32	-	178492-178620	177754-178435	177754-178421
GME2354_g	scaffold32	-	180824-180851	180463-180763	180463-180772
GME2355_g	scaffold32	+	182603-182756	182818-183260	182823-183260
GME2356_g	scaffold32	+	184308-185417	185472-185636	185484-185636
GME2361_g	scaffold101	+	15495-15782	15983-16159	15874-16159
GME2365_g	scaffold101	-	29363-29540	29031-29299	29031-29302
GME2366_g	scaffold101	+	33324-33397	33519-34291	33507-34291
GME2372_g	scaffold101	+	53700-53780	54124-54199	54104-54199
GME2372_g	scaffold101	+	53700-53780	54124-54199	53861-54199
GME2382_g	scaffold101	+	80710-80806	80858-80998	80926-80998
GME2385_g	scaffold101	+	90574-90717	90892-91149	90797-91149
GME2404_g	scaffold264	-	17873-19459	16439-17817	16439-17814
GME2406_g	scaffold264	-	26873-27137	26688-26811	26688-26801
GME2419_g	scaffold253	+	21692-21746	21799-22148	21806-22148
GME241_g	scaffold71	+	72745-73038	73230-73556	73102-73556
GME241_g	scaffold71	+	72745-73038	73230-73556	73240-73556
GME2422_g	scaffold253	+	31474-32021	32084-32278	32095-32278
GME2423_g	scaffold253	+	34716-34773	34827-34897	34835-34897
GME2423_g	scaffold253	+	36084-36191	36258-36308	36245-36308
GME2423_g	scaffold253	+	36826-36926	36994-37157	37020-37157
GME2429_g	scaffold45	-	21887-21937	21704-21830	21704-21765
GME2431_g	scaffold45	-	24871-25069	24686-24810	24686-24747
GME2435_g	scaffold45	-	32954-33116	32748-32878	32748-32875
GME2437_g	scaffold45	-	40382-40482	40026-40295	40026-40325
GME2437_g	scaffold45	-	42271-42471	42016-42219	42016-42172
GME243_g	scaffold71	+	81771-81896	81956-82004	81948-82004
GME2442_g	scaffold45	+	51875-51921	51983-52055	51974-52055
GME2442_g	scaffold45	+	52214-52373	52427-52567	52445-52567
GME2443_g	scaffold45	-	53986-54019	53260-53909	53260-53404
GME2443_g	scaffold45	-	54073-54135	53986-54019	53986-54012
GME2444_g	scaffold45	-	55657-55897	55406-55603	55406-55597
GME2449_g	scaffold45	-	65174-65288	64973-65104	64973-65080
GME2449_g	scaffold45	-	65526-65607	65351-65464	65351-65421
GME2455_g	scaffold45	-	82608-82676	82337-82555	82337-82546
GME245_g	scaffold71	+	87526-87655	88358-88897	87916-88897
GME245_g	scaffold71	+	87526-87655	88358-88897	87878-88897
GME245_g	scaffold71	+	87526-87655	88358-88897	87858-88897
GME2460_g	scaffold45	-	94614-95885	94379-94558	94379-94555
GME2469_g	scaffold45	+	118887-119204	119257-119669	119273-119669
GME2479_g	scaffold45	+	139000-139176	139236-139511	139240-139511
GME2489_g	scaffold81	+	24161-24331	24385-24561	24382-24561
GME2490_g	scaffold81	-	26707-26906	26340-26627	26340-26618
GME2495_g	scaffold81	+	51627-51703	51760-51853	51815-51853
GME2497_g	scaffold81	-	61130-61225	60911-61005	60911-61057
GME2503_g	scaffold81	-	84606-84950	83636-84128	83636-84523
GME2509_g	scaffold81	+	98399-98623	98682-98786	98702-98786
GME2512_g	scaffold81	-	106857-107028	106394-106652	106394-106764
GME2524_g	scaffold115	-	49442-49550	49347-49373	49347-49378
GME2527_g	scaffold115	+	64280-64406	64464-64608	64468-64608
GME2531_g	scaffold115	+	76714-76959	77121-77468	77010-77468
GME2545_g	scaffold88	+	4785-5053	5193-5298	5112-5298
GME2549_g	scaffold88	+	20634-21071	21929-22373	21322-22373
GME2549_g	scaffold88	+	20634-21071	21929-22373	21264-22373
GME2549_g	scaffold88	+	20634-21071	21929-22373	21133-22373
GME2549_g	scaffold88	+	20634-21071	21929-22373	21198-22373
GME2555_g	scaffold88	-	48928-49848	48061-48697	48061-48674
GME2555_g	scaffold88	-	48928-49848	48061-48697	48061-48677
GME2561_g	scaffold88	+	67959-68087	68310-68349	68242-68349
GME2561_g	scaffold88	+	67959-68087	68310-68349	68314-68349
GME2563_g	scaffold88	+	75151-75199	75264-75424	75251-75424
GME2564_g	scaffold88	+	78333-78381	78446-78606	78461-78606
GME2564_g	scaffold88	+	79496-79568	79626-79916	79661-79916
GME2571_g	scaffold79	+	5722-5815	5899-6246	5896-6246
GME2573_g	scaffold79	+	13068-13138	13191-13318	13195-13318
GME2574_g	scaffold79	-	16515-16725	16084-16460	16084-16454
GME2576_g	scaffold79	-	22741-23202	22299-22679	22299-22672
GME2577_g	scaffold79	-	27245-27415	27147-27189	27147-27185
GME2577_g	scaffold79	-	27529-28434	27245-27415	27245-27477
GME2585_g	scaffold79	+	43509-43591	43721-44034	43726-44034
GME2586_g	scaffold79	-	46247-46516	45325-46149	45325-46176
GME2587_g	scaffold79	+	46772-46960	47068-47149	47045-47149
GME2587_g	scaffold79	+	46772-46960	47068-47149	47032-47149
GME2589_g	scaffold79	-	53385-53584	52591-52859	52591-52915
GME2595_g	scaffold79	-	81817-82404	81078-81297	81078-81400
GME2595_g	scaffold79	-	81817-82404	81078-81297	81078-81482
GME2601_g	scaffold79	+	98012-98374	98427-98711	98434-98711
GME2614_g	scaffold211	-	36336-36602	35254-36279	35254-36268
GME2615_g	scaffold211	+	43509-43628	43688-43831	43785-43831
GME2616_g	scaffold211	-	46126-46401	44814-46028	44814-46070
GME2620_g	scaffold446	+	9872-10331	10385-10496	10387-10496
GME2624_g	scaffold75	+	3295-3631	3751-4037	3723-4037
GME262_g	scaffold148	-	9820-9987	9648-9755	9648-9735
GME2635_g	scaffold75	+	28743-29303	29367-30085	29358-30085
GME2636_g	scaffold75	-	32760-33105	32492-32707	32492-32688
GME2636_g	scaffold75	-	34899-34950	34424-34839	34424-34807
GME2641_g	scaffold75	-	48143-48256	47911-48085	47911-48083
GME2647_g	scaffold75	+	63343-63525	63583-63668	63587-63668
GME2647_g	scaffold75	+	63583-63668	63727-64215	63731-64215
GME2648_g	scaffold75	-	65861-65966	65521-65778	65521-65806
GME2654_g	scaffold75	-	81979-82153	81426-81695	81426-81905
GME2655_g	scaffold75	+	85680-85831	85917-86364	85926-86364
GME2656_g	scaffold75	-	89350-89495	88814-89286	88814-89281
GME2656_g	scaffold75	-	89547-89760	89350-89495	89350-89490
GME2664_g	scaffold30	-	5844-5939	5366-5791	5366-5781
GME2669_g	scaffold30	+	15691-15876	15930-15989	15935-15989
GME2679_g	scaffold30	+	42787-42872	42983-43203	42936-43203
GME2679_g	scaffold30	+	43535-43662	43716-44257	43833-44257
GME267_g	scaffold148	+	32936-33381	33485-34472	33491-34472
GME2684_g	scaffold30	+	64813-64950	65007-65654	65011-65654
GME2686_g	scaffold30	-	69152-69269	68998-69088	68998-69094
GME2689_g	scaffold30	+	76808-76852	76905-77082	76910-77082
GME2689_g	scaffold30	+	78560-78706	78764-78835	78767-78835
GME268_g	scaffold148	+	40971-41214	41267-41617	41322-41617
GME2691_g	scaffold30	-	84392-84575	84220-84320	84220-84314
GME2691_g	scaffold30	-	84392-84575	84220-84320	84220-84338
GME2695_g	scaffold30	+	93071-93193	93247-93279	93255-93279
GME2706_g	scaffold30	-	120805-120946	120469-120744	120469-120747
GME2707_g	scaffold30	+	125872-126026	126080-126254	126087-126254
GME2712_g	scaffold30	+	137223-137562	137614-137863	137618-137863
GME2716_g	scaffold30	+	154714-155458	155511-156811	155523-156811
GME2719_g	scaffold30	-	167300-167430	166813-167203	166813-167235
GME2720_g	scaffold30	+	168575-168850	168955-169009	168916-169009
GME272_g	scaffold148	+	54093-54199	54291-54381	54307-54381
GME2732_g	scaffold237	+	12747-13203	13870-14079	13348-14079
GME2735_g	scaffold237	+	21447-21620	21680-21767	21684-21767
GME2737_g	scaffold237	-	29841-30051	29519-29623	29519-29616
GME2737_g	scaffold237	-	32391-32519	32023-32175	32023-32140
GME273_g	scaffold148	-	56376-56497	56207-56300	56207-56315
GME273_g	scaffold148	-	59493-59586	59395-59437	59395-59408
GME273_g	scaffold148	-	60014-60075	59835-59943	59835-59956
GME2760_g	scaffold250	-	33446-33613	32508-33298	32508-33391
GME2760_g	scaffold250	-	33446-33613	32508-33298	32508-33301
GME2768_g	scaffold176	+	26952-27229	27353-27738	27355-27738
GME2770_g	scaffold176	+	36978-37049	37215-37529	37118-37529
GME2776_g	scaffold176	+	57631-58013	58066-58129	58078-58129
GME2782_g	scaffold16	+	21515-21881	21962-22464	22022-22464
GME2786_g	scaffold16	+	40794-41207	41258-41343	41271-41343
GME2786_g	scaffold16	+	41604-41712	41769-41933	41775-41933
GME2789_g	scaffold16	-	46342-46593	46210-46286	46210-46279
GME278_g	scaffold113	+	8627-8702	8756-8893	8781-8893
GME2792_g	scaffold16	+	55885-56350	56426-56823	56493-56823
GME2796_g	scaffold16	-	66902-67166	66735-66841	66735-66838
GME2796_g	scaffold16	-	67392-67643	66902-67166	66902-67252
GME2802_g	scaffold16	+	81621-81856	82179-82950	82208-82950
GME2803_g	scaffold16	-	84872-84995	84533-84797	84533-84782
GME2803_g	scaffold16	-	86795-87043	86597-86732	86597-86727
GME2804_g	scaffold16	-	88608-88970	88084-88502	88084-88528
GME2807_g	scaffold16	+	96689-96911	96965-97094	96985-97094
GME2807_g	scaffold16	+	98013-98284	98342-98614	98383-98614
GME2809_g	scaffold16	-	103518-103825	103226-103465	103226-103463
GME2811_g	scaffold16	+	112461-112784	113081-113805	112919-113805
GME2811_g	scaffold16	+	112461-112784	113081-113805	113133-113805
GME2811_g	scaffold16	+	112461-112784	113081-113805	113011-113805
GME2811_g	scaffold16	+	112461-112784	113081-113805	112958-113805
GME2830_g	scaffold16	-	189526-189675	189397-189454	189397-189466
GME2842_g	scaffold8	-	14095-14567	13888-14040	13888-14030
GME2846_g	scaffold8	+	21667-21769	21835-22251	21844-22251
GME2847_g	scaffold8	-	27803-27852	27283-27751	27283-27747
GME284_g	scaffold113	-	29118-29321	28772-29064	28772-29035
GME2855_g	scaffold8	+	46036-46126	46231-46354	46238-46354
GME2859_g	scaffold8	-	60369-60596	60214-60314	60214-60278
GME2863_g	scaffold8	+	73880-74012	74071-75017	74074-75017
GME2867_g	scaffold8	-	85521-85562	85357-85445	85357-85441
GME2874_g	scaffold8	-	101635-101777	101464-101580	101464-101565
GME2876_g	scaffold8	+	111713-112000	112054-112162	112061-112162
GME2876_g	scaffold8	+	116313-116567	116619-116703	116629-116703
GME2887_g	scaffold8	-	143514-143738	142362-143438	142362-143459
GME2889_g	scaffold8	+	150973-151046	151101-151230	151107-151230
GME2891_g	scaffold8	-	158120-158570	157728-158060	157728-158057
GME2891_g	scaffold8	-	159824-159874	159676-159761	159676-159772
GME289_g	scaffold113	+	56419-56504	56575-56883	56594-56883
GME2904_g	scaffold8	-	193109-193401	191185-193027	191185-193052
GME2906_g	scaffold8	+	196074-196620	196671-196699	196674-196699
GME290_g	scaffold113	-	60570-62196	60284-60519	60284-60478
GME2913_g	scaffold8	+	221538-221572	221630-221738	221674-221738
GME2921_g	scaffold8	-	245157-247815	244908-245104	244908-245034
GME2922_g	scaffold8	+	250547-251093	251150-252180	251162-252180
GME2929_g	scaffold8	+	283794-284004	284070-284228	284059-284228
GME2929_g	scaffold8	+	283794-284004	284070-284228	284078-284228
GME2936_g	scaffold8	-	297607-297696	297338-297481	297338-297492
GME2937_g	scaffold8	+	298240-298324	298388-298451	298402-298451
GME2941_g	scaffold8	+	304472-304631	304697-304980	304701-304980
GME2946_g	scaffold31	+	13698-13891	13943-14061	13945-14061
GME2958_g	scaffold31	+	44160-44249	44305-44406	44307-44406
GME2958_g	scaffold31	+	44160-44249	44305-44406	44300-44406
GME2958_g	scaffold31	+	45001-45081	45139-45369	45150-45369
GME295_g	scaffold113	-	80585-80850	78723-80330	78723-80533
GME2965_g	scaffold31	-	64035-64338	63489-63979	63489-63976
GME2965_g	scaffold31	-	65766-66097	65357-65702	65357-65697
GME2965_g	scaffold31	-	66156-66374	65766-66097	65766-66055
GME2981_g	scaffold31	-	110813-111087	110238-110751	110238-110758
GME2987_g	scaffold31	+	122966-123127	123195-123673	123210-123673
GME2990_g	scaffold31	-	134144-134154	133793-134087	133793-134082
GME2992_g	scaffold31	-	136244-136659	135955-136178	135955-136181
GME2992_g	scaffold31	-	136896-136988	136716-136836	136716-136827
GME2992_g	scaffold31	-	137046-137145	136896-136988	136896-136983
GME2993_g	scaffold31	+	137984-138162	138230-138331	138234-138331
GME2993_g	scaffold31	+	138624-138840	138902-139263	138897-139263
GME2995_g	scaffold31	+	144635-144770	144832-144957	144862-144957
GME2995_g	scaffold31	+	144832-144957	145020-145207	145026-145207
GME2998_g	scaffold31	-	152204-152215	151640-152143	151640-152147
GME29_g	scaffold11	-	44779-45017	44510-44712	44510-44715
GME3000_g	scaffold31	-	159656-160115	159499-159596	159499-159591
GME3027_g	scaffold90	-	83363-83422	82716-82821	82716-82852
GME302_g	scaffold190	+	11288-11330	11382-11587	11397-11587
GME3035_g	scaffold305	-	4988-5053	4832-4879	4832-4857
GME3035_g	scaffold305	-	5251-5301	5106-5171	5106-5158
GME304_g	scaffold190	+	15932-15983	16036-16153	16053-16153
GME3055_g	scaffold17	-	34779-34995	34667-34725	34667-34674
GME3060_g	scaffold17	+	46228-46565	46618-46807	46718-46807
GME3061_g	scaffold17	+	49142-49233	49459-49637	49504-49637
GME3078_g	scaffold17	+	103729-103793	103851-104152	103982-104152
GME307_g	scaffold190	+	27741-27776	28687-29028	28444-29028
GME307_g	scaffold190	+	27741-27776	28687-29028	28119-29028
GME3082_g	scaffold17	+	116490-116549	116625-116982	116633-116982
GME3083_g	scaffold17	-	119899-120001	119695-119848	119695-119829
GME3086_g	scaffold17	-	150336-150662	150078-150206	150078-150277
GME3086_g	scaffold17	-	150336-150662	150078-150206	150078-150272
GME3088_g	scaffold17	-	156181-156329	155429-156129	155429-155669
GME3094_g	scaffold17	-	171878-172042	171306-171757	171306-171763
GME3099_g	scaffold17	-	182019-182153	181927-181966	181927-181962
GME3114_g	scaffold397	+	2897-3069	3355-3505	3130-3505
GME3124_g	scaffold33	+	20024-20036	20097-20203	20089-20203
GME3125_g	scaffold33	-	23323-23532	23080-23264	23080-23259
GME3147_g	scaffold33	-	111363-111465	111059-111298	111059-111247
GME3148_g	scaffold33	-	114400-114590	113860-114343	113860-114339
GME3148_g	scaffold33	-	117850-118028	117011-117765	117011-117788
GME3154_g	scaffold33	-	136615-136725	136472-136557	136472-136546
GME3156_g	scaffold33	+	146066-146316	146369-146509	146402-146509
GME3161_g	scaffold33	+	161772-161828	161880-161979	161885-161979
GME3164_g	scaffold33	-	167786-168459	167499-167721	167499-167731
GME3165_g	scaffold33	+	169036-169207	169270-169340	169273-169340
GME3169_g	scaffold33	+	175781-175927	176027-176077	176040-176077
GME3169_g	scaffold33	+	176027-176077	176130-176240	176145-176240
GME316_g	scaffold39	-	6743-7164	6071-6687	6071-6679
GME3175_g	scaffold163	+	11171-11875	11972-12268	11944-12268
GME3175_g	scaffold163	+	12614-12689	12771-13512	12798-13512
GME3178_g	scaffold163	-	22019-22061	21868-21965	21868-21942
GME3180_g	scaffold163	+	28115-28218	28557-28788	28274-28788
GME3180_g	scaffold163	+	28115-28218	28557-28788	28284-28788
GME3183_g	scaffold163	-	34321-34381	33973-34249	33973-34239
GME3190_g	scaffold163	+	48454-48896	48958-49202	48965-49202
GME3192_g	scaffold163	-	56631-56701	56536-56570	56536-56568
GME3195_g	scaffold21	+	3112-3118	3174-3395	3190-3395
GME3200_g	scaffold21	+	14681-14863	14929-15063	14969-15063
GME3204_g	scaffold21	+	20120-20423	20481-20576	20477-20576
GME3206_g	scaffold21	+	26242-26544	26604-26644	26611-26644
GME3206_g	scaffold21	+	27289-27486	27539-27733	27545-27733
GME320_g	scaffold39	-	16009-16090	15523-15949	15523-15890
GME3211_g	scaffold21	-	42055-42278	41813-41989	41813-41895
GME3211_g	scaffold21	-	43092-43206	42818-42985	42818-43009
GME3215_g	scaffold21	-	56535-56693	56368-56414	56368-56465
GME3216_g	scaffold21	-	62423-62608	62282-62354	62282-62369
GME3220_g	scaffold21	-	80422-80461	80278-80369	80278-80361
GME3228_g	scaffold21	+	104233-104691	104743-105003	104760-105003
GME3233_g	scaffold21	+	121777-121843	121916-121959	121902-121959
GME323_g	scaffold39	+	27715-27852	27909-28001	27904-28001
GME3247_g	scaffold21	-	166183-166654	165178-165920	165178-166025
GME3247_g	scaffold21	-	166183-166654	165178-165920	165178-166036
GME3248_g	scaffold21	+	167074-167133	167188-167421	167305-167421
GME324_g	scaffold39	+	29435-29747	29815-30006	29857-30006
GME3251_g	scaffold21	-	172882-172960	172391-172829	172391-172821
GME3267_g	scaffold1	+	31266-31306	31360-31404	31364-31404
GME3269_g	scaffold1	+	36617-36638	36731-36928	36738-36928
GME326_g	scaffold39	-	37314-37608	36324-37200	36324-36932
GME326_g	scaffold39	-	37314-37608	36324-37200	36324-36643
GME3270_g	scaffold1	-	39188-39264	39047-39133	39047-39125
GME3278_g	scaffold1	+	52288-52521	52576-52701	52580-52701
GME3282_g	scaffold1	-	64268-64867	63964-64215	63964-64182
GME3283_g	scaffold1	-	66404-66485	66131-66341	66131-66339
GME3286_g	scaffold1	-	73604-73733	73271-73538	73271-73534
GME3286_g	scaffold1	-	74392-74448	73796-74334	73796-74321
GME3286_g	scaffold1	-	74884-75097	74672-74826	74672-74784
GME3289_g	scaffold1	-	84426-84510	84018-84371	84018-84355
GME3298_g	scaffold1	+	109194-109496	109553-109676	109557-109676
GME3298_g	scaffold1	+	109553-109676	109757-110356	110305-110356
GME3300_g	scaffold1	+	112531-112643	112696-112775	112715-112775
GME3301_g	scaffold1	+	113847-114116	114177-114641	114228-114641
GME3301_g	scaffold1	+	113847-114116	114177-114641	114215-114641
GME3305_g	scaffold1	-	123999-124157	123867-123947	123867-123938
GME3313_g	scaffold1	-	144978-145093	144855-144924	144855-144917
GME331_g	scaffold39	-	56902-57050	56571-56850	56571-56820
GME3323_g	scaffold1	-	170401-170873	170068-170332	170068-170348
GME3327_g	scaffold1	-	177077-177214	176955-177017	176955-177013
GME3329_g	scaffold1	+	181216-181458	181522-181603	181532-181603
GME3334_g	scaffold1	+	193417-193569	193624-193931	193641-193931
GME3350_g	scaffold1	-	250117-250349	249789-250054	249789-250048
GME3359_g	scaffold1	-	275114-275466	274848-275060	274848-275041
GME3362_g	scaffold1	+	283268-283604	283660-283835	283668-283835
GME3363_g	scaffold1	-	288836-288876	288629-288775	288629-288771
GME3373_g	scaffold1	-	311092-311141	311005-311040	311005-311031
GME3379_g	scaffold1	-	321540-321980	321398-321487	321398-321462
GME3380_g	scaffold1	-	323425-323540	323257-323373	323257-323354
GME3381_g	scaffold1	-	324050-324512	323890-323998	323890-323979
GME3388_g	scaffold1	+	345405-346223	346275-346493	346288-346493
GME3389_g	scaffold1	+	350403-350455	350515-350615	350518-350615
GME3391_g	scaffold1	+	355946-356103	356156-357373	356228-357373
GME3393_g	scaffold1	+	363536-363704	363767-363862	363772-363862
GME3404_g	scaffold1	-	394098-394184	393927-394043	393927-394039
GME3406_g	scaffold1	+	396340-396587	396648-396911	396651-396911
GME3427_g	scaffold1	-	460067-460074	459909-460004	459909-460015
GME3429_g	scaffold1	-	466360-466443	466187-466309	466187-466260
GME342_g	scaffold39	+	96538-96802	96860-96972	96867-96972
GME3437_g	scaffold1	-	496848-497171	496072-496794	496072-496762
GME3437_g	scaffold1	-	496848-497171	496072-496794	496072-496774
GME343_g	scaffold39	+	98723-98740	98797-99148	98818-99148
GME3446_g	scaffold1	+	519157-519266	519328-519575	519322-519575
GME3447_g	scaffold1	+	521350-521512	521569-522557	521573-522557
GME3450_g	scaffold1	+	532021-532157	532211-532413	532260-532413
GME3466_g	scaffold1	+	575698-575783	575845-576036	575842-576036
GME346_g	scaffold39	+	114395-114508	114565-114671	114586-114671
GME347_g	scaffold39	-	118994-119199	118872-118940	118872-118937
GME3486_g	scaffold19	-	19663-19886	19537-19589	19537-19611
GME3500_g	scaffold19	+	48948-49375	49432-49678	49436-49678
GME3500_g	scaffold19	+	50632-50755	50809-50981	50859-50981
GME3501_g	scaffold19	+	52910-53210	53262-53602	53340-53602
GME3513_g	scaffold19	-	89213-89257	88766-89161	88766-89154
GME3514_g	scaffold19	+	91392-91485	91695-91787	91547-91787
GME3518_g	scaffold19	+	107049-107530	107587-107754	107603-107754
GME3530_g	scaffold19	+	144155-144180	144234-144436	144242-144436
GME3531_g	scaffold19	-	151489-151644	151283-151438	151283-151434
GME3535_g	scaffold19	+	161300-161452	161503-161634	161507-161634
GME3541_g	scaffold19	+	176396-176497	176551-176635	176558-176635
GME354_g	scaffold39	-	144351-144578	143995-144108	143995-144258
GME3552_g	scaffold147	-	5849-5885	5500-5783	5500-5778
GME3556_g	scaffold147	-	20864-20960	20710-20805	20710-20800
GME3557_g	scaffold147	-	25021-25109	23920-24470	23920-24605
GME3557_g	scaffold147	-	25021-25109	23920-24470	23920-24466
GME3558_g	scaffold147	+	27738-28214	28590-28728	28349-28728
GME3558_g	scaffold147	+	27738-28214	28590-28728	28482-28728
GME3558_g	scaffold147	+	32046-32102	32153-32313	32156-32313
GME3559_g	scaffold147	+	33993-34055	34131-34251	34145-34251
GME355_g	scaffold39	+	146590-146820	147241-147455	146904-147455
GME3561_g	scaffold147	+	38484-38613	38719-39099	38723-39099
GME3562_g	scaffold147	-	42566-42581	42316-42510	42316-42506
GME3566_g	scaffold147	-	54075-54146	53493-53617	53493-53881
GME356_g	scaffold39	-	150541-150645	150408-150489	150408-150478
GME356_g	scaffold39	-	150541-150645	150408-150489	150408-150487
GME356_g	scaffold39	-	158849-159064	158604-158798	158604-158764
GME3572_g	scaffold152	+	9816-9907	10495-10602	10041-10602
GME3575_g	scaffold152	+	23302-23342	23449-23710	23504-23710
GME3587_g	scaffold152	+	58096-58735	58789-58905	58798-58905
GME3596_g	scaffold295	-	23212-23239	22817-23149	22817-23145
GME35_g	scaffold11	+	63496-63585	63650-63733	63657-63733
GME3600_g	scaffold110	+	6039-6179	6233-6565	6237-6565
GME3603_g	scaffold110	-	17060-17450	15813-16682	15813-16676
GME3604_g	scaffold110	+	18952-19166	19244-19441	19234-19441
GME3614_g	scaffold110	-	61963-62049	61793-61873	61793-61876
GME3617_g	scaffold110	-	73220-73701	72968-73167	72968-73154
GME3619_g	scaffold110	+	78993-79305	79359-79567	79362-79567
GME361_g	scaffold123	+	1209-1340	1393-1485	1444-1485
GME361_g	scaffold123	+	1393-1485	1560-2032	1567-2032
GME3623_g	scaffold22	-	6982-7926	6446-6924	6446-6921
GME3624_g	scaffold22	+	9700-9766	9820-9929	9891-9929
GME3626_g	scaffold22	+	15662-15901	16189-16358	16199-16358
GME3626_g	scaffold22	+	16189-16358	16415-16487	16410-16487
GME3631_g	scaffold22	-	23798-23906	23199-23458	23199-23653
GME3637_g	scaffold22	+	42845-42971	43026-43113	43030-43113
GME3660_g	scaffold22	-	117684-117712	117392-117627	117392-117621
GME3662_g	scaffold22	-	124740-124771	123851-124688	123851-124657
GME3669_g	scaffold22	+	152671-152829	152912-152953	152915-152953
GME3675_g	scaffold22	-	175668-175774	175559-175603	175559-175597
GME3676_g	scaffold22	-	179859-179887	179689-179800	179689-179790
GME3676_g	scaffold22	-	180067-180132	179938-180013	179938-180008
GME3677_g	scaffold22	+	181034-181325	181382-181541	181379-181541
GME3688_g	scaffold26	-	8977-9083	7795-8926	7795-8894
GME3692_g	scaffold26	-	25085-25225	24448-24545	24448-24498
GME3697_g	scaffold26	-	37981-38061	37878-37916	37878-37913
GME3710_g	scaffold26	-	78405-78519	78045-78247	78045-78318
GME3715_g	scaffold26	-	93992-94132	93766-93879	93766-93913
GME3721_g	scaffold26	+	112461-112586	112640-112759	112668-112759
GME3725_g	scaffold26	-	122918-123167	122517-122863	122517-122854
GME3725_g	scaffold26	-	124476-124951	123389-124419	123389-124411
GME3725_g	scaffold26	-	125162-125654	124476-124951	124476-124694
GME3726_g	scaffold26	-	129975-130232	129655-129867	129655-129839
GME3727_g	scaffold26	-	131545-131752	131402-131440	131402-131449
GME3727_g	scaffold26	-	132166-132217	131896-132114	131896-132112
GME3727_g	scaffold26	-	134436-134504	134302-134384	134302-134370
GME3739_g	scaffold26	+	174438-174463	174521-174622	174517-174622
GME3740_g	scaffold26	+	176304-176344	176401-176763	176407-176763
GME3740_g	scaffold26	+	176401-176763	176991-177132	176996-177132
GME3743_g	scaffold26	+	183430-183494	183692-183804	183606-183804
GME3744_g	scaffold26	-	187632-187712	187392-187570	187392-187573
GME3746_g	scaffold26	+	194588-194716	194775-194918	194786-194918
GME3748_g	scaffold547	-	4971-5161	4197-4662	4197-4905
GME3756_g	scaffold23	+	21910-22141	22417-22503	22309-22503
GME3756_g	scaffold23	+	21910-22141	22417-22503	22208-22503
GME3763_g	scaffold23	-	49176-49336	48673-48964	48673-49097
GME3763_g	scaffold23	-	49176-49336	48673-48964	48673-49100
GME3763_g	scaffold23	-	49176-49336	48673-48964	48673-48968
GME3763_g	scaffold23	-	49764-49847	49608-49704	49608-49708
GME3764_g	scaffold23	+	51652-51684	51765-51855	51762-51855
GME3764_g	scaffold23	+	51652-51684	51765-51855	51786-51855
GME3764_g	scaffold23	+	51920-52049	52102-52163	52104-52163
GME3769_g	scaffold23	-	68482-68591	68384-68423	68384-68429
GME3784_g	scaffold23	-	110844-110909	110642-110793	110642-110784
GME378_g	scaffold123	-	36885-36927	36121-36783	36121-36780
GME3793_g	scaffold23	-	141650-141692	141302-141590	141302-141499
GME3797_g	scaffold23	-	156696-156750	156491-156630	156491-156596
GME3798_g	scaffold23	+	158138-158530	158589-158745	158584-158745
GME3801_g	scaffold23	-	164316-164388	164056-164263	164056-164254
GME3803_g	scaffold23	-	169872-169941	169632-169815	169632-169753
GME3804_g	scaffold23	+	172792-172830	172883-173044	172896-173044
GME3811_g	scaffold23	-	198837-199131	198285-198784	198285-198767
GME3813_g	scaffold172	-	2808-3326	2216-2481	2216-2667
GME381_g	scaffold123	-	46308-46496	46124-46250	46124-46247
GME3820_g	scaffold172	+	18710-18918	18991-19204	19025-19204
GME3843_g	scaffold128	+	35197-35435	35488-35852	35532-35852
GME3845_g	scaffold128	+	44715-44848	44906-45076	44913-45076
GME384_g	scaffold123	+	49940-50007	50061-50109	50066-50109
GME3852_g	scaffold128	-	62495-62534	62178-62333	62178-62444
GME3852_g	scaffold128	-	65843-66065	65057-65159	65057-65170
GME3855_g	scaffold128	+	72956-73008	73064-73190	73068-73190
GME3858_g	scaffold280	+	2605-2890	3677-4037	3452-4037
GME3858_g	scaffold280	+	2605-2890	3677-4037	2954-4037
GME3858_g	scaffold280	+	2605-2890	3677-4037	3231-4037
GME3858_g	scaffold280	+	3677-4037	4090-4546	4094-4546
GME3862_g	scaffold280	-	21651-21769	20843-21198	20843-21429
GME3876_g	scaffold108	-	14712-15344	14240-14656	14240-14649
GME3879_g	scaffold108	-	26203-26299	25925-26119	25925-26114
GME3881_g	scaffold108	+	29091-29193	29249-29458	29252-29458
GME3886_g	scaffold108	-	44686-45050	44101-44634	44101-44621
GME3886_g	scaffold108	-	45103-45235	44686-45050	44686-45048
GME3889_g	scaffold108	-	56387-56421	56124-56317	56124-56294
GME388_g	scaffold123	-	55620-55751	55489-55569	55489-55544
GME389_g	scaffold123	+	56897-57330	57385-57508	57392-57508
GME3903_g	scaffold278	-	17625-17794	16909-17241	16909-17113
GME3909_g	scaffold476	-	5853-5961	4968-5229	4968-5544
GME3918_g	scaffold331	+	15430-15544	15611-16096	15614-16096
GME3931_g	scaffold336	+	22574-22970	23029-23620	23038-23620
GME3938_g	scaffold4	-	7644-7846	7128-7218	7128-7489
GME3938_g	scaffold4	-	7644-7846	7128-7218	7128-7542
GME3938_g	scaffold4	-	7644-7846	7128-7218	7128-7582
GME3938_g	scaffold4	-	7644-7846	7128-7218	7128-7417
GME3940_g	scaffold4	-	14409-14506	12996-14172	12996-14349
GME3941_g	scaffold4	-	17902-17985	17454-17824	17454-17816
GME3945_g	scaffold4	+	28455-28549	28614-28884	28817-28884
GME3945_g	scaffold4	+	28455-28549	28614-28884	28812-28884
GME3946_g	scaffold4	-	31104-31220	30922-31026	30922-31022
GME3946_g	scaffold4	-	32378-32465	32138-32316	32138-32312
GME3957_g	scaffold4	+	65033-65149	65203-65509	65228-65509
GME3959_g	scaffold4	+	70014-70711	70764-70879	70768-70879
GME3966_g	scaffold4	-	92093-92210	91952-92037	91952-92026
GME3966_g	scaffold4	-	93683-93816	93497-93630	93497-93558
GME3975_g	scaffold4	+	113654-114458	114515-114657	114521-114657
GME3978_g	scaffold4	+	123100-123156	123213-123533	123219-123533
GME3978_g	scaffold4	+	123617-123694	123753-123812	123756-123812
GME3985_g	scaffold4	-	149842-149924	149362-149791	149362-149778
GME3985_g	scaffold4	-	151126-151226	150950-151072	150950-151056
GME3985_g	scaffold4	-	151607-151739	151283-151539	151283-151535
GME3986_g	scaffold4	+	154882-154997	155056-155158	155052-155158
GME3988_g	scaffold4	+	159029-159042	159114-159177	159116-159177
GME3989_g	scaffold4	-	161006-161223	160815-160948	160815-160937
GME398_g	scaffold37	+	946-1119	1182-1531	1188-1531
GME3993_g	scaffold4	+	172080-172259	172316-172422	172312-172422
GME3994_g	scaffold4	-	175249-175304	174861-175195	174861-175127
GME3995_g	scaffold4	+	177376-177455	177512-177534	177532-177534
GME4004_g	scaffold4	-	200007-200148	199826-199947	199826-199954
GME4010_g	scaffold4	-	211037-211416	210847-210978	210847-210952
GME4010_g	scaffold4	-	212292-212388	211969-212238	211969-212222
GME4011_g	scaffold4	+	213652-214641	214693-215410	214702-215410
GME4012_g	scaffold4	+	220847-220954	221012-221188	221022-221188
GME4013_g	scaffold4	+	226708-226753	226834-226965	226825-226965
GME4015_g	scaffold4	+	231636-231903	231962-232156	231967-232156
GME4016_g	scaffold4	-	234078-235113	233853-234023	233853-234005
GME4016_g	scaffold4	-	235428-235485	235169-235374	235169-235350
GME4017_g	scaffold4	+	242426-242565	242631-242960	242667-242960
GME4020_g	scaffold4	-	251133-251200	251004-251075	251004-251071
GME4020_g	scaffold4	-	251547-251727	251337-251495	251337-251493
GME4020_g	scaffold4	-	252125-252279	251984-252074	251984-252064
GME4020_g	scaffold4	-	253461-253533	253336-253397	253336-253409
GME4020_g	scaffold4	-	253461-253533	253336-253397	253336-253407
GME4024_g	scaffold4	-	262890-263085	262713-262835	262713-262818
GME4024_g	scaffold4	-	263465-263520	263141-263403	263141-263396
GME4032_g	scaffold4	+	277472-277565	277651-278220	277724-278220
GME4033_g	scaffold4	+	278988-279139	279190-279378	279231-279378
GME4038_g	scaffold4	-	295183-295290	294821-295132	294821-295123
GME4039_g	scaffold4	+	298335-298426	298492-298623	298487-298623
GME403_g	scaffold37	+	13110-13380	13441-13545	13433-13545
GME403_g	scaffold37	+	13110-13380	13441-13545	13446-13545
GME4041_g	scaffold4	+	303904-304146	304203-304321	304199-304321
GME4044_g	scaffold4	-	312326-312605	311437-312059	311437-312256
GME4046_g	scaffold4	-	317716-317927	317432-317550	317432-317545
GME4049_g	scaffold4	-	326705-327260	326560-326652	326560-326650
GME4051_g	scaffold4	-	331361-331393	331141-331238	331141-331302
GME4054_g	scaffold4	+	336874-337033	337923-338396	337242-338396
GME405_g	scaffold37	+	21036-21158	21646-21742	21462-21742
GME405_g	scaffold37	+	21036-21158	21646-21742	21300-21742
GME4062_g	scaffold177	-	26098-26152	24845-25621	24845-25657
GME4069_g	scaffold177	+	44481-44561	44627-44750	44618-44750
GME4076_g	scaffold119	+	8264-8345	8402-8556	8510-8556
GME4076_g	scaffold119	+	8402-8556	8635-8748	8639-8748
GME4076_g	scaffold119	+	8635-8748	8828-9175	8841-9175
GME4076_g	scaffold119	+	8828-9175	9535-9938	9539-9938
GME4076_g	scaffold119	+	8828-9175	9535-9938	9387-9938
GME4076_g	scaffold119	+	8828-9175	9535-9938	9240-9938
GME4076_g	scaffold119	+	9995-10119	10181-10221	10177-10221
GME407_g	scaffold37	-	28311-28510	28153-28248	28153-28238
GME4084_g	scaffold119	-	40619-40678	40064-40546	40064-40564
GME4106_g	scaffold13	-	28876-28925	28616-28685	28616-28816
GME4106_g	scaffold13	-	30130-30286	29985-30048	29985-30043
GME4106_g	scaffold13	-	31900-32089	31772-31844	31772-31842
GME4106_g	scaffold13	-	32216-32262	31900-32089	31900-32162
GME4113_g	scaffold13	+	45463-45546	45610-45795	45614-45795
GME4121_g	scaffold13	-	72601-72905	70767-72549	70767-72533
GME4124_g	scaffold13	+	82324-82434	82496-82570	82486-82570
GME4124_g	scaffold13	+	82324-82434	82496-82570	82522-82570
GME4133_g	scaffold13	-	105096-105200	104600-105040	104600-105044
GME4137_g	scaffold13	-	110189-110320	110052-110130	110052-110124
GME4137_g	scaffold13	-	110374-110463	110189-110320	110189-110314
GME4138_g	scaffold13	-	113151-113342	113059-113094	113059-113097
GME413_g	scaffold37	-	68789-69071	68561-68737	68561-68729
GME4143_g	scaffold13	+	127286-127315	127372-127410	127385-127410
GME4147_g	scaffold13	-	146407-146648	146256-146335	146256-146348
GME414_g	scaffold37	-	71800-72387	71476-71625	71476-71616
GME4156_g	scaffold13	-	171551-171603	171388-171498	171388-171484
GME4158_g	scaffold13	+	174338-174385	174466-174543	174474-174543
GME4158_g	scaffold13	+	174466-174543	174639-174752	174661-174752
GME4158_g	scaffold13	+	174466-174543	174639-174752	174633-174752
GME416_g	scaffold37	-	90204-90298	88724-89658	88724-89822
GME4172_g	scaffold13	+	216614-216689	216748-217995	216767-217995
GME4184_g	scaffold154	-	27120-27288	25787-26381	25787-27042
GME4184_g	scaffold154	-	27504-27536	27340-27451	27340-27417
GME4185_g	scaffold154	-	33138-33351	32604-33085	32604-33070
GME4185_g	scaffold154	-	35616-35760	35304-35565	35304-35563
GME4185_g	scaffold154	-	39014-39315	38781-38960	38781-38963
GME419_g	scaffold37	-	99707-99810	99519-99627	99519-99646
GME4203_g	scaffold102	-	9366-9429	9227-9303	9227-9295
GME4205_g	scaffold102	-	22794-22916	22369-22735	22369-22742
GME4209_g	scaffold102	+	35255-35400	35458-35601	35489-35601
GME420_g	scaffold37	-	104445-104498	104347-104390	104347-104387
GME4219_g	scaffold102	+	60008-60249	60302-60607	60375-60607
GME4225_g	scaffold102	+	75960-76001	76065-76163	76071-76163
GME4225_g	scaffold102	+	78177-78250	78303-79348	78327-79348
GME4235_g	scaffold202	+	17363-17404	17843-18491	17495-18491
GME4238_g	scaffold202	-	26439-26593	26259-26382	26259-26377
GME4242_g	scaffold202	-	40841-40937	40628-40783	40628-40777
GME4251_g	scaffold267	-	15795-15979	15081-15177	15081-15331
GME4255_g	scaffold267	-	32365-32659	31732-31928	31732-32310
GME4264_g	scaffold261	-	23071-23434	21867-22672	21867-23005
GME426_g	scaffold37	-	135378-135585	135169-135309	135169-135320
GME426_g	scaffold37	-	135637-135921	135378-135585	135378-135577
GME4273_g	scaffold60	-	3943-4119	3738-3891	3738-3858
GME4274_g	scaffold60	+	4578-4727	4779-4908	4786-4908
GME4279_g	scaffold60	+	27088-27111	27278-27373	27319-27373
GME4279_g	scaffold60	+	27278-27373	27482-27665	27486-27665
GME4279_g	scaffold60	+	27482-27665	27810-27936	27890-27936
GME4281_g	scaffold60	+	30989-32267	32324-34611	32321-34611
GME4281_g	scaffold60	+	34664-34841	34901-34971	34915-34971
GME4282_g	scaffold60	-	36736-36855	36562-36660	36562-36679
GME4297_g	scaffold60	+	99096-99233	99393-99545	99330-99545
GME4298_g	scaffold60	-	100718-100841	100173-100654	100173-100649
GME4300_g	scaffold60	+	105225-105426	105481-107138	105568-107138
GME4309_g	scaffold18	-	8687-8739	8473-8563	8473-8593
GME4324_g	scaffold18	+	44214-44346	44449-44662	44420-44662
GME4330_g	scaffold18	-	69598-69720	69334-69530	69334-69527
GME4333_g	scaffold18	+	74012-74193	74346-74720	74259-74720
GME4335_g	scaffold18	+	76527-76771	76829-76873	76833-76873
GME4335_g	scaffold18	+	77854-78021	78073-78151	78087-78151
GME4339_g	scaffold18	+	95308-96615	96669-97202	96681-97202
GME4342_g	scaffold18	+	105498-105515	105577-105960	105579-105960
GME4353_g	scaffold18	+	146914-146926	146990-147275	147036-147275
GME4357_g	scaffold18	+	169597-170688	170739-171188	170790-171188
GME4363_g	scaffold18	-	188506-188575	188227-188447	188227-188430
GME4363_g	scaffold18	-	188873-188923	188694-188815	188694-188804
GME4378_g	scaffold124	+	13187-13289	13346-13512	13348-13512
GME4382_g	scaffold124	-	24486-24692	24288-24432	24288-24428
GME4383_g	scaffold124	+	25194-25223	25372-25882	25384-25882
GME4395_g	scaffold124	-	62149-62780	61968-62089	61968-62079
GME4402_g	scaffold124	-	74808-74893	74712-74749	74712-74721
GME4413_g	scaffold53	+	16089-16221	16280-16331	16273-16331
GME4413_g	scaffold53	+	16280-16331	16403-16758	16408-16758
GME4414_g	scaffold53	-	18396-18741	18261-18340	18261-18343
GME4416_g	scaffold53	+	22498-22561	22615-22697	22622-22697
GME4416_g	scaffold53	+	22755-22860	22920-23359	22946-23359
GME441_g	scaffold509	+	6952-7142	7206-7343	7214-7343
GME4420_g	scaffold53	+	46908-47087	47245-47423	47236-47423
GME4427_g	scaffold53	-	75594-75660	74985-75529	74985-75534
GME4437_g	scaffold53	-	101977-102070	101605-101759	101605-101688
GME4441_g	scaffold53	+	116304-116346	116401-116475	116403-116475
GME4441_g	scaffold53	+	117339-117532	117591-117688	117595-117688
GME4446_g	scaffold53	-	138841-138921	138721-138766	138721-138775
GME4473_g	scaffold52	+	24456-24535	24605-24694	24596-24694
GME4476_g	scaffold52	+	33365-33542	33596-33671	33601-33671
GME4477_g	scaffold52	-	35518-35674	35250-35443	35250-35438
GME4479_g	scaffold52	-	39698-39926	39576-39644	39576-39620
GME4479_g	scaffold52	-	40127-40207	39970-40070	39970-40074
GME4486_g	scaffold52	-	54659-55327	54427-54608	54427-54507
GME4486_g	scaffold52	-	58678-58739	58488-58625	58488-58570
GME4501_g	scaffold52	-	102471-102533	101956-102414	101956-102404
GME4501_g	scaffold52	-	102969-103460	102839-102898	102839-102893
GME4505_g	scaffold52	-	126427-126556	126331-126373	126331-126362
GME4505_g	scaffold52	-	126743-126813	126610-126689	126610-126684
GME4506_g	scaffold52	+	127667-127852	127947-128025	127954-128025
GME450_g	scaffold174	+	23748-23892	23956-24117	23951-24117
GME450_g	scaffold174	+	25248-25385	25438-25590	25482-25590
GME450_g	scaffold174	+	25438-25590	25648-25853	25658-25853
GME4514_g	scaffold273	+	302-352	554-989	423-989
GME4527_g	scaffold62	+	3445-3498	3560-3771	3574-3771
GME4528_g	scaffold62	+	5259-5454	5522-5601	5515-5601
GME4528_g	scaffold62	+	5522-5601	5750-5977	5763-5977
GME454_g	scaffold174	-	36801-36952	36638-36743	36638-36741
GME4568_g	scaffold47	-	3548-3754	3359-3488	3359-3481
GME456_g	scaffold174	-	44857-45018	44702-44799	44702-44795
GME456_g	scaffold174	-	45877-45976	45342-45358	45342-45787
GME4571_g	scaffold47	+	13591-13996	14054-14331	14114-14331
GME4571_g	scaffold47	+	14400-14469	14523-14740	14615-14740
GME4573_g	scaffold47	+	18559-18877	18954-19069	18965-19069
GME4573_g	scaffold47	+	18559-18877	18954-19069	18938-19069
GME4574_g	scaffold47	-	21982-22240	21567-21880	21567-21878
GME4577_g	scaffold47	-	34605-34709	34424-34539	34424-34545
GME4578_g	scaffold47	+	34996-35159	35230-35287	35214-35287
GME4578_g	scaffold47	+	35230-35287	35354-35659	35342-35659
GME4582_g	scaffold47	+	43097-43232	43289-43404	43295-43404
GME4582_g	scaffold47	+	43289-43404	43468-43776	43456-43776
GME4583_g	scaffold47	+	48937-48995	49058-49227	49115-49227
GME4587_g	scaffold47	+	56480-56542	56596-56826	56593-56826
GME4588_g	scaffold47	-	59724-59914	59622-59656	59622-59660
GME4595_g	scaffold47	+	77388-79434	79488-80097	79497-80097
GME4596_g	scaffold47	-	82844-83111	82184-82791	82184-82772
GME4597_g	scaffold47	+	84435-84505	85026-85271	84919-85271
GME4601_g	scaffold47	+	102692-103007	103068-103157	103071-103157
GME4601_g	scaffold47	+	102692-103007	103068-103157	103059-103157
GME4604_g	scaffold47	+	111052-111381	111696-111926	111506-111926
GME4604_g	scaffold47	+	111052-111381	111696-111926	111473-111926
GME460_g	scaffold340	+	1878-1967	2023-2098	2018-2098
GME4613_g	scaffold47	-	142290-142388	141720-142235	141720-142219
GME4614_g	scaffold47	+	148261-148332	148385-148519	148390-148519
GME4617_g	scaffold116	+	12082-12129	12240-12569	12376-12569
GME461_g	scaffold340	-	9116-9615	8856-9038	8856-8987
GME4624_g	scaffold116	-	48802-49157	48235-48459	48235-48447
GME462_g	scaffold340	+	12593-12657	12793-13210	12716-13210
GME462_g	scaffold340	+	12593-12657	12793-13210	12750-13210
GME4634_g	scaffold64	-	14237-14339	14139-14173	14139-14176
GME4635_g	scaffold64	-	16887-17291	16608-16832	16608-16771
GME4636_g	scaffold64	-	21927-22100	21424-21572	21424-21789
GME4645_g	scaffold64	+	58303-58355	58429-58594	58413-58594
GME4648_g	scaffold64	+	65587-65768	65852-66235	65856-66235
GME464_g	scaffold340	-	16213-16439	16004-16157	16004-16051
GME464_g	scaffold340	-	16499-16663	16213-16439	16213-16435
GME4652_g	scaffold64	+	76527-76916	76979-77529	76970-77529
GME4655_g	scaffold64	+	84919-85207	85262-85538	85272-85538
GME4656_g	scaffold64	-	89451-89745	88798-89396	88798-89303
GME465_g	scaffold340	-	18548-18696	18285-18465	18285-18470
GME4660_g	scaffold64	-	99980-100738	99550-99925	99550-99929
GME4663_g	scaffold64	+	107809-108166	108418-108790	108396-108790
GME4666_g	scaffold64	-	119829-119906	119571-119773	119571-119770
GME466_g	scaffold340	+	19183-19802	19865-20148	19868-20148
GME4676_g	scaffold68	-	6667-6758	6335-6523	6335-6538
GME4678_g	scaffold68	+	9549-9604	9735-9819	9696-9819
GME4680_g	scaffold68	+	12225-12295	12363-12454	12370-12454
GME4685_g	scaffold68	-	27736-27982	26849-27510	26849-27671
GME4685_g	scaffold68	-	27736-27982	26849-27510	26849-27667
GME4687_g	scaffold68	+	32223-32292	32366-32525	32344-32525
GME4693_g	scaffold68	+	47420-47462	47530-47637	47579-47637
GME4696_g	scaffold68	-	58199-58291	57687-58001	57687-58026
GME4696_g	scaffold68	-	58364-58435	58199-58291	58199-58300
GME4698_g	scaffold68	-	63999-64029	63750-63945	63750-63940
GME4705_g	scaffold68	-	85270-85902	84972-85119	84972-85197
GME4705_g	scaffold68	-	85270-85902	84972-85119	84972-85218
GME4708_g	scaffold68	+	100392-100465	100518-100591	100520-100591
GME4709_g	scaffold68	+	103528-103554	103615-104321	103618-104321
GME4711_g	scaffold68	+	110085-110658	110713-112922	110799-112922
GME4714_g	scaffold68	+	120524-120711	120784-120915	120764-120915
GME471_g	scaffold77	+	4214-4258	4313-4368	4317-4368
GME4728_g	scaffold58	+	45525-45669	45725-45896	45727-45896
GME4728_g	scaffold58	+	46443-46771	47092-47490	47096-47490
GME472_g	scaffold77	-	8882-8939	8717-8819	8717-8815
GME4730_g	scaffold58	+	56733-56828	56890-57037	56899-57037
GME4733_g	scaffold58	+	66334-66422	66531-66711	66574-66711
GME4734_g	scaffold58	+	67770-68058	68116-68297	68109-68297
GME473_g	scaffold77	-	11885-11970	11447-11820	11447-11817
GME473_g	scaffold77	-	12024-12137	11885-11970	11885-11944
GME4740_g	scaffold58	+	93137-93163	93220-93659	93230-93659
GME4740_g	scaffold58	+	93220-93659	93796-94135	93806-94135
GME4744_g	scaffold58	-	102963-103840	102833-102887	102833-102907
GME474_g	scaffold77	+	15930-16706	16773-17954	16775-17954
GME4750_g	scaffold58	-	121235-121311	120837-121166	120837-121147
GME4750_g	scaffold58	-	121235-121311	120837-121166	120837-121156
GME475_g	scaffold77	-	18749-18877	18584-18662	18584-18666
GME475_g	scaffold77	-	19405-19714	18954-19341	18954-19071
GME4786_g	scaffold28	+	102367-102440	102521-102559	102507-102559
GME4792_g	scaffold28	+	121805-121905	121958-122017	121963-122017
GME479_g	scaffold77	+	33786-33847	34041-34556	34089-34556
GME479_g	scaffold77	+	33786-33847	34041-34556	33922-34556
GME479_g	scaffold77	+	33786-33847	34041-34556	33925-34556
GME4802_g	scaffold28	-	157257-157323	156732-157187	156732-157201
GME4812_g	scaffold28	-	189564-189798	189386-189478	189386-189510
GME4818_g	scaffold15	-	3868-4123	2257-3811	2257-3799
GME481_g	scaffold77	+	40386-40710	40763-41180	40774-41180
GME4821_g	scaffold15	-	11766-11840	10332-11315	10332-11626
GME482_g	scaffold77	-	41976-42121	41716-41916	41716-41912
GME4836_g	scaffold15	-	54741-54861	54408-54682	54408-54686
GME4839_g	scaffold15	+	58489-58625	58777-60099	58766-60099
GME4839_g	scaffold15	+	58489-58625	58777-60099	58734-60099
GME4839_g	scaffold15	+	60827-60858	60911-61130	60917-61130
GME4839_g	scaffold15	+	63405-63433	63489-63790	63493-63790
GME4839_g	scaffold15	+	67565-67648	67701-67793	67714-67793
GME483_g	scaffold77	-	48033-48182	47899-47973	47899-47970
GME4843_g	scaffold15	-	78904-78961	78738-78852	78738-78843
GME4844_g	scaffold15	-	82110-82220	81519-82055	81519-81648
GME4844_g	scaffold15	-	83627-84127	83326-83569	83326-83566
GME4844_g	scaffold15	-	84219-84280	83627-84127	83627-84124
GME4851_g	scaffold15	+	104874-104994	105189-105195	105088-105195
GME4852_g	scaffold15	-	108585-108719	108056-108509	108056-108529
GME4852_g	scaffold15	-	108780-108882	108585-108719	108585-108724
GME4852_g	scaffold15	-	108943-108997	108780-108882	108780-108885
GME4858_g	scaffold15	-	122319-124102	122140-122265	122140-122247
GME4858_g	scaffold15	-	122319-124102	122140-122265	122140-122244
GME4863_g	scaffold15	-	138911-139229	138676-138833	138676-138857
GME4864_g	scaffold15	-	141249-141313	141011-141183	141011-141096
GME4865_g	scaffold15	+	142560-142612	142667-143230	142678-143230
GME4865_g	scaffold15	+	145934-147204	147445-147753	147455-147753
GME4868_g	scaffold15	-	155955-156569	155812-155892	155812-155888
GME4869_g	scaffold15	+	156958-157386	157529-157604	157440-157604
GME4871_g	scaffold15	-	163826-163935	163622-163739	163622-163751
GME4873_g	scaffold15	-	171310-171614	171138-171253	171138-171245
GME4878_g	scaffold15	+	193409-193512	193574-193684	193608-193684
GME4882_g	scaffold15	+	207484-207576	207629-207722	207648-207722
GME4886_g	scaffold15	+	215691-216025	216081-216211	216084-216211
GME4886_g	scaffold15	+	216939-217059	217115-217309	217178-217309
GME4889_g	scaffold34	+	6663-6720	6781-6802	6789-6802
GME4895_g	scaffold34	-	26440-26548	26335-26388	26335-26378
GME48_g	scaffold11	+	100015-100035	100109-100148	100094-100148
GME48_g	scaffold11	+	100919-101097	101165-101425	101161-101425
GME4903_g	scaffold34	-	50162-50199	48776-49487	48776-49603
GME4906_g	scaffold34	+	60882-61115	61167-61681	61251-61681
GME4907_g	scaffold34	-	62823-62894	62615-62743	62615-62766
GME4909_g	scaffold34	-	69025-69109	68812-68974	68812-68901
GME490_g	scaffold77	+	64852-65216	65379-65519	65292-65519
GME4915_g	scaffold34	-	86690-86761	86167-86627	86167-86620
GME4915_g	scaffold34	-	86813-86982	86690-86761	86690-86754
GME4917_g	scaffold34	-	91272-91602	91103-91218	91103-91194
GME4919_g	scaffold34	+	98398-98427	98479-98524	98495-98524
GME4921_g	scaffold34	+	100900-101017	101073-101600	101075-101600
GME4922_g	scaffold34	-	107236-107422	107064-107178	107064-107173
GME4924_g	scaffold34	-	110852-111006	110438-110801	110438-110775
GME4924_g	scaffold34	-	110852-111006	110438-110801	110438-110772
GME4927_g	scaffold34	-	116410-116433	116000-116346	116000-116316
GME4928_g	scaffold34	-	117528-117672	117214-117440	117214-117435
GME4934_g	scaffold34	+	129940-130262	130358-131056	130365-131056
GME4940_g	scaffold34	-	150909-151397	150708-150811	150708-150819
GME4940_g	scaffold34	-	150909-151397	150708-150811	150708-150745
GME4940_g	scaffold34	-	150909-151397	150708-150811	150708-150840
GME4942_g	scaffold34	+	152528-152599	152655-152804	152662-152804
GME4945_g	scaffold34	+	159528-159599	159677-159833	159697-159833
GME4955_g	scaffold481	-	6577-6749	6288-6514	6288-6502
GME4955_g	scaffold481	-	7545-7614	7357-7483	7357-7479
GME4958_g	scaffold206	-	3262-3445	3047-3198	3047-3186
GME4962_g	scaffold206	+	17396-17497	17552-17722	17560-17722
GME4962_g	scaffold206	+	17552-17722	17847-17885	17852-17885
GME4968_g	scaffold206	-	46421-46845	45435-45975	45435-45970
GME4972_g	scaffold24	+	3514-3564	3627-3722	3631-3722
GME4974_g	scaffold24	+	9809-10033	10085-10694	10122-10694
GME4974_g	scaffold24	+	11250-11331	11382-11591	11520-11591
GME4977_g	scaffold24	-	17401-17657	17059-17322	17059-17312
GME4982_g	scaffold24	-	32079-32245	31956-32026	31956-32022
GME4987_g	scaffold24	-	53488-53577	51947-52961	51947-53341
GME4987_g	scaffold24	-	53488-53577	51947-52961	51947-53105
GME4989_g	scaffold24	-	67546-67604	67236-67490	67236-67432
GME4989_g	scaffold24	-	67799-67825	67662-67746	67662-67736
GME4990_g	scaffold24	-	74511-74607	73757-74026	73757-74255
GME49_g	scaffold11	-	101863-102056	101643-101807	101643-101752
GME49_g	scaffold11	-	102303-102381	102117-102245	102117-102252
GME5007_g	scaffold24	-	118046-118198	117527-117991	117527-117989
GME5007_g	scaffold24	-	118674-118862	118250-118621	118250-118556
GME5007_g	scaffold24	-	118925-118964	118674-118862	118674-118849
GME5017_g	scaffold24	+	152997-153089	153161-153379	153144-153379
GME5017_g	scaffold24	+	153161-153379	153437-153525	153430-153525
GME5019_g	scaffold24	-	156774-157109	156435-156699	156435-156674
GME5024_g	scaffold24	+	175373-175403	175458-175494	175454-175494
GME5030_g	scaffold24	-	194871-195013	194529-194789	194529-194748
GME5030_g	scaffold24	-	195064-195219	194871-195013	194871-194952
GME5034_g	scaffold83	-	6939-7138	6455-6865	6455-6855
GME5036_g	scaffold83	-	14582-14652	14422-14529	14422-14520
GME503_g	scaffold77	+	107253-107598	107761-108244	107765-108244
GME5040_g	scaffold83	+	34307-34418	34473-34681	34478-34681
GME5040_g	scaffold83	+	37748-37817	37886-37997	37890-37997
GME5044_g	scaffold83	+	43977-44111	44163-44207	44175-44207
GME5052_g	scaffold83	-	68217-68269	67365-68160	67365-68156
GME5061_g	scaffold83	+	94588-94793	94853-95003	94916-95003
GME5077_g	scaffold682	-	912-1121	594-788	594-860
GME5077_g	scaffold682	-	912-1121	594-788	594-851
GME5084_g	scaffold56	-	9024-9132	8703-8961	8703-8969
GME5089_g	scaffold56	+	22703-23081	23308-23633	23316-23633
GME5101_g	scaffold56	-	60954-61136	60807-60893	60807-60900
GME5102_g	scaffold56	-	62186-62411	61939-62130	61939-62067
GME5103_g	scaffold56	-	65317-65434	65161-65260	65161-65210
GME5105_g	scaffold56	-	69109-69421	68859-69051	68859-69046
GME5105_g	scaffold56	-	69109-69421	68859-69051	68859-68956
GME5113_g	scaffold56	-	96560-96593	96288-96506	96288-96497
GME5121_g	scaffold416	+	12955-13046	13598-13705	13587-13705
GME5135_g	scaffold219	-	11872-12229	11553-11744	11553-11817
GME5136_g	scaffold219	-	14750-15003	14565-14693	14565-14671
GME5136_g	scaffold219	-	16075-16264	15892-16021	15892-15961
GME5139_g	scaffold219	+	23326-23395	23451-23527	23499-23527
GME5141_g	scaffold219	-	29988-30090	29803-29924	29803-29937
GME5142_g	scaffold219	+	31485-31529	31616-32879	31580-32879
GME5146_g	scaffold222	-	2302-2361	2109-2249	2109-2230
GME5146_g	scaffold222	-	4516-4650	4302-4465	4302-4461
GME5160_g	scaffold51	+	10070-10460	10521-12200	10512-12200
GME5166_g	scaffold51	-	28165-28243	28019-28097	28019-28090
GME5180_g	scaffold51	+	56931-57371	57477-57767	57488-57767
GME5186_g	scaffold51	+	74149-74227	74284-74358	74288-74358
GME5187_g	scaffold51	-	78010-78194	77792-77880	77792-77889
GME5187_g	scaffold51	-	78271-78410	78010-78194	78010-78157
GME5197_g	scaffold51	+	110248-110324	110384-110442	110386-110442
GME5207_g	scaffold51	-	139673-139734	139407-139621	139407-139614
GME5207_g	scaffold51	-	139673-139734	139407-139621	139407-139590
GME5207_g	scaffold51	-	142888-142930	142722-142821	142722-142831
GME520_g	scaffold418	-	10050-10200	9877-9965	9877-9976
GME5210_g	scaffold356	+	7534-7572	7624-7962	7665-7962
GME5218_g	scaffold65	-	17172-17410	16916-17120	16916-17113
GME5223_g	scaffold65	-	36406-36466	36265-36350	36265-36348
GME5234_g	scaffold65	-	68009-68544	67147-67866	67147-67869
GME5237_g	scaffold65	-	73568-73894	73427-73502	73427-73497
GME5238_g	scaffold65	+	75078-75453	75523-75989	75588-75989
GME5242_g	scaffold65	+	90547-91305	91409-91681	91406-91681
GME5245_g	scaffold65	+	97812-97901	97971-98069	98003-98069
GME5254_g	scaffold65	-	120534-120569	120311-120402	120311-120482
GME5263_g	scaffold235	+	23493-23664	24246-24401	23965-24401
GME5263_g	scaffold235	+	24455-24567	24662-24810	24640-24810
GME5263_g	scaffold235	+	24891-25038	25286-25439	25336-25439
GME5264_g	scaffold235	-	31766-31828	31662-31714	31662-31692
GME5265_g	scaffold235	+	33991-34157	34593-35042	34583-35042
GME5265_g	scaffold235	+	33991-34157	34593-35042	34219-35042
GME5265_g	scaffold235	+	35100-35178	35236-35559	35286-35559
GME5266_g	scaffold235	+	39390-39485	39539-39653	39542-39653
GME5271_g	scaffold121	+	12603-12664	12733-12836	12765-12836
GME5280_g	scaffold121	+	44205-44336	44401-44911	44398-44911
GME5294_g	scaffold274	-	2688-2946	2338-2611	2338-2636
GME5294_g	scaffold274	-	4929-4998	4754-4877	4754-4861
GME5308_g	scaffold320	-	8565-8626	8412-8490	8412-8493
GME5313_g	scaffold241	-	16472-16518	16366-16418	16366-16413
GME5313_g	scaffold241	-	16571-16691	16472-16518	16472-16509
GME5315_g	scaffold241	+	29347-29701	29791-29919	29803-29919
GME5315_g	scaffold241	+	30043-30129	30180-30327	30216-30327
GME5316_g	scaffold241	-	31542-31673	31392-31478	31392-31451
GME5323_g	scaffold316	+	15622-15693	15774-15840	15779-15840
GME5329_g	scaffold215	-	1789-1918	1536-1724	1536-1737
GME5333_g	scaffold215	-	18044-18272	17268-17838	17268-17889
GME5343_g	scaffold2	+	7855-8004	8066-8130	8070-8130
GME5343_g	scaffold2	+	8066-8130	8188-8263	8224-8263
GME5345_g	scaffold2	+	23543-23618	23671-23830	23675-23830
GME5348_g	scaffold2	-	35925-36017	35715-35867	35715-35819
GME5348_g	scaffold2	-	37030-37075	36778-36976	36778-36960
GME5350_g	scaffold2	-	44772-45095	44549-44717	44549-44681
GME5350_g	scaffold2	-	45147-45407	44772-45095	44772-45064
GME5351_g	scaffold2	-	49946-50058	49492-49618	49492-49541
GME5351_g	scaffold2	-	49946-50058	49492-49618	49492-49544
GME5358_g	scaffold2	+	79201-79238	79297-79501	79302-79501
GME5363_g	scaffold2	-	91850-92274	91651-91776	91651-91796
GME5369_g	scaffold2	+	109985-110419	110474-110857	110497-110857
GME5376_g	scaffold2	+	134512-134635	134699-134924	134691-134924
GME5378_g	scaffold2	-	139848-139897	139678-139797	139678-139783
GME5379_g	scaffold2	+	141743-141901	142283-142372	141965-142372
GME5389_g	scaffold2	-	184946-185299	184328-184515	184328-184752
GME5389_g	scaffold2	-	184946-185299	184328-184515	184328-184860
GME5390_g	scaffold2	+	191117-191371	191424-192166	191430-192166
GME5393_g	scaffold2	+	203856-204316	204382-204727	204389-204727
GME5396_g	scaffold2	+	215294-215387	215454-215514	215440-215514
GME5399_g	scaffold2	+	228556-228946	229008-229245	229016-229245
GME539_g	scaffold87	+	54755-54831	54887-55140	54914-55140
GME540_g	scaffold87	+	56027-56272	56339-56391	56343-56391
GME5410_g	scaffold2	-	266246-266297	266139-266179	266139-266172
GME5413_g	scaffold2	+	272580-272989	273232-273317	273235-273317
GME5413_g	scaffold2	+	273441-273569	273658-273707	273663-273707
GME5413_g	scaffold2	+	273658-273707	273772-273892	273777-273892
GME5418_g	scaffold2	+	290855-291112	291167-291329	291199-291329
GME5420_g	scaffold2	+	296994-297069	297260-297525	297153-297525
GME5422_g	scaffold2	+	299890-300007	300062-300205	300158-300205
GME5428_g	scaffold2	+	313445-313483	313534-313882	313587-313882
GME5428_g	scaffold2	+	315301-315332	315421-315474	315386-315474
GME5429_g	scaffold2	-	323705-323792	323534-323621	323534-323618
GME5435_g	scaffold2	-	343421-343592	343148-343360	343148-343344
GME5440_g	scaffold2	-	359864-359944	359111-359813	359111-359763
GME5444_g	scaffold2	+	372669-373101	373299-373573	373196-373573
GME5444_g	scaffold2	+	372669-373101	373299-373573	373303-373573
GME5448_g	scaffold2	-	385734-385801	385531-385677	385531-385660
GME5451_g	scaffold2	-	397674-397743	397260-397616	397260-397613
GME5451_g	scaffold2	-	398106-398332	397794-398015	397794-398020
GME5466_g	scaffold6	+	13098-13424	13498-13636	13486-13636
GME5468_g	scaffold6	-	17648-17718	17447-17588	17447-17592
GME5469_g	scaffold6	-	18692-18870	18491-18632	18491-18636
GME5471_g	scaffold6	-	24638-24879	24446-24587	24446-24576
GME5471_g	scaffold6	-	24934-25021	24638-24879	24638-24817
GME5471_g	scaffold6	-	25072-25397	24934-25021	24934-24983
GME5474_g	scaffold6	+	32404-32578	32635-32706	32637-32706
GME5474_g	scaffold6	+	33836-33894	33946-34176	33953-34176
GME5476_g	scaffold6	-	46283-46530	45408-46137	45408-46220
GME5481_g	scaffold6	-	66498-66605	65870-66427	65870-66376
GME5488_g	scaffold6	+	87287-87488	87564-87633	87577-87633
GME5489_g	scaffold6	-	88629-88741	88447-88575	88447-88552
GME5490_g	scaffold6	+	91427-91515	91567-91804	91574-91804
GME5491_g	scaffold6	+	93412-93472	93525-93671	93543-93671
GME5499_g	scaffold6	-	118288-118605	118122-118230	118122-118217
GME5511_g	scaffold6	-	169471-169647	169135-169397	169135-169402
GME5514_g	scaffold6	+	174953-175154	175231-175592	175234-175592
GME5517_g	scaffold6	+	187659-187962	188025-188184	188017-188184
GME5520_g	scaffold6	+	199767-200422	200476-200575	200480-200575
GME5522_g	scaffold6	+	204928-205030	205319-205408	205091-205408
GME5525_g	scaffold6	-	215282-215618	215149-215228	215149-215215
GME5527_g	scaffold6	+	221560-221601	222108-222463	221866-222463
GME5532_g	scaffold6	-	237905-238039	237736-237854	237736-237841
GME5534_g	scaffold6	+	243863-244250	244319-244848	244460-244848
GME5535_g	scaffold6	-	250107-250474	249658-250047	249658-250043
GME5544_g	scaffold6	-	276027-276098	275883-275976	275883-275919
GME5544_g	scaffold6	-	276027-276098	275883-275976	275883-275974
GME554_g	scaffold87	+	93694-93850	93982-94158	93907-94158
GME554_g	scaffold87	+	94206-94452	94510-94654	94580-94654
GME555_g	scaffold87	-	97191-97224	96626-97122	96626-97140
GME5561_g	scaffold175	+	7597-8110	8409-8677	8380-8677
GME5561_g	scaffold175	+	7597-8110	8409-8677	8395-8677
GME557_g	scaffold87	+	99067-99139	99190-100529	99204-100529
GME5582_g	scaffold277	+	32454-32562	32787-32943	32739-32943
GME5583_g	scaffold158	+	3863-4108	4201-4406	4245-4406
GME5590_g	scaffold158	+	24387-24624	24686-24870	24683-24870
GME5591_g	scaffold158	-	27536-27610	26168-27484	26168-27477
GME5592_g	scaffold158	+	36967-37114	37251-37342	37287-37342
GME5593_g	scaffold158	+	48184-49417	49477-50187	49482-50187
GME559_g	scaffold145	-	821-1208	531-766	531-760
GME5603_g	scaffold151	-	24994-25139	24867-24942	24867-24926
GME5606_g	scaffold151	-	40638-40998	40235-40557	40235-40553
GME5606_g	scaffold151	-	40638-40998	40235-40557	40235-40579
GME5607_g	scaffold151	+	43321-43381	43438-44063	43470-44063
GME5607_g	scaffold151	+	43438-44063	44115-44267	44169-44267
GME5614_g	scaffold151	-	68497-68754	68318-68395	68318-68362
GME5624_g	scaffold218	+	29887-31281	31333-31511	31337-31511
GME5655_g	scaffold149	-	55186-55242	54889-55132	54889-55124
GME5669_g	scaffold208	+	22923-22994	23053-23163	23049-23163
GME5669_g	scaffold208	+	23053-23163	23227-23330	23232-23330
GME5674_g	scaffold208	-	39281-39586	38299-38934	38299-39200
GME5675_g	scaffold208	+	40463-40529	41551-41932	40600-41932
GME5675_g	scaffold208	+	41551-41932	41995-42087	42000-42087
GME5675_g	scaffold208	+	42514-42673	42731-42751	42727-42751
GME5689_g	scaffold99	-	15441-15766	15213-15382	15213-15379
GME5689_g	scaffold99	-	16780-16912	15815-16728	15815-16603
GME568_g	scaffold145	-	33757-34002	33224-33706	33224-33697
GME5693_g	scaffold99	-	24220-24741	24082-24138	24082-24162
GME5693_g	scaffold99	-	24220-24741	24082-24138	24082-24155
GME5696_g	scaffold99	-	35597-35982	35319-35485	35319-35525
GME5703_g	scaffold99	-	61137-61226	59941-61082	59941-60989
GME5703_g	scaffold99	-	62103-62290	61288-61418	61288-62027
GME5703_g	scaffold99	-	62103-62290	61288-61418	61288-61604
GME5704_g	scaffold99	+	63064-63197	63255-63345	63263-63345
GME5705_g	scaffold99	-	66218-66493	65734-66153	65734-66149
GME5715_g	scaffold165	+	2225-2395	2479-3020	2491-3020
GME5715_g	scaffold165	+	5142-5167	5222-5247	5234-5247
GME5722_g	scaffold165	+	32944-32971	33025-33122	33030-33122
GME5722_g	scaffold165	+	33178-33208	33262-33373	33271-33373
GME5722_g	scaffold165	+	33763-33896	33967-34085	33980-34085
GME5724_g	scaffold165	+	41768-41919	41975-42070	41979-42070
GME5737_g	scaffold104	-	16999-17043	16894-16944	16894-16942
GME5737_g	scaffold104	-	17370-17524	16999-17043	16999-17190
GME5763_g	scaffold254	+	21422-21569	21624-21826	21628-21826
GME5767_g	scaffold254	-	33176-33408	32984-33120	32984-33059
GME5797_g	scaffold181	+	10729-10886	10943-11622	10951-11622
GME5797_g	scaffold181	+	10729-10886	10943-11622	10937-11622
GME5800_g	scaffold181	-	16561-16710	16432-16504	16432-16502
GME5801_g	scaffold181	-	19023-19127	18879-18956	18879-18947
GME5801_g	scaffold181	-	21269-21620	20451-20766	20451-20849
GME5806_g	scaffold181	-	33069-33239	32928-33014	32928-32994
GME5809_g	scaffold181	-	43163-43357	42990-43104	42990-43108
GME5809_g	scaffold181	-	43531-43692	43407-43477	43407-43472
GME5814_g	scaffold181	-	53550-54006	53059-53495	53059-53480
GME5818_g	scaffold572	-	3058-3169	2864-2986	2864-2938
GME5825_g	scaffold140	+	23881-24052	24176-24267	24216-24267
GME5831_g	scaffold140	+	45778-45974	46040-46198	46028-46198
GME5836_g	scaffold140	-	63756-64001	63368-63669	63368-63696
GME5842_g	scaffold304	-	11149-11429	10936-11093	10936-11085
GME5843_g	scaffold304	-	17361-17749	17097-17177	17097-17279
GME5850_g	scaffold204	-	8788-8856	8592-8714	8592-8706
GME5851_g	scaffold204	+	9722-9863	9931-10187	9936-10187
GME5858_g	scaffold204	-	40640-40713	39793-40575	39793-40550
GME5868_g	scaffold284	+	14632-14812	14960-15323	14989-15323
GME5868_g	scaffold284	+	14632-14812	14960-15323	14963-15323
GME5872_g	scaffold284	-	25183-25524	25041-25130	25041-25127
GME5886_g	scaffold74	-	9351-9465	9154-9297	9154-9274
GME5892_g	scaffold74	-	29597-29681	29130-29494	29130-29479
GME5894_g	scaffold74	+	35486-35625	35709-36012	35684-36012
GME589_g	scaffold233	+	31835-31903	32449-32889	32036-32889
GME58_g	scaffold11	-	121589-121674	121040-121504	121040-121515
GME5900_g	scaffold74	+	45861-46104	46199-46673	46186-46673
GME5900_g	scaffold74	+	45861-46104	46199-46673	46159-46673
GME5901_g	scaffold74	-	49919-50006	49490-49860	49490-49867
GME5901_g	scaffold74	-	50803-51007	50561-50746	50561-50735
GME5904_g	scaffold74	-	59080-59115	58937-59028	58937-59019
GME5908_g	scaffold74	-	77061-77392	76895-76996	76895-76940
GME5911_g	scaffold74	-	96845-96938	96656-96786	96656-96761
GME5913_g	scaffold74	+	102235-102393	102673-102941	102526-102941
GME5913_g	scaffold74	+	102235-102393	102673-102941	102482-102941
GME5913_g	scaffold74	+	102235-102393	102673-102941	102522-102941
GME5921_g	scaffold301	+	17678-18074	18485-18702	18488-18702
GME5921_g	scaffold301	+	19272-19414	19474-19550	19479-19550
GME5925_g	scaffold301	-	29110-29235	28172-29059	28172-29056
GME5932_g	scaffold35	-	19667-19826	19124-19450	19124-19615
GME5933_g	scaffold35	-	22246-22345	20689-21578	20689-21850
GME593_g	scaffold248	-	2803-2917	2119-2570	2119-2603
GME593_g	scaffold248	-	2803-2917	2119-2570	2119-2747
GME593_g	scaffold248	-	2803-2917	2119-2570	2119-2743
GME5942_g	scaffold35	-	46502-46584	46181-46430	46181-46407
GME5942_g	scaffold35	-	48395-48483	48232-48340	48232-48327
GME5942_g	scaffold35	-	48539-48607	48395-48483	48395-48464
GME5942_g	scaffold35	-	49312-49508	49211-49256	49211-49243
GME5948_g	scaffold35	+	73650-74591	74642-75006	74651-75006
GME5957_g	scaffold35	-	101235-101486	100881-101155	100881-101177
GME595_g	scaffold248	+	8629-8936	9454-9547	9327-9547
GME595_g	scaffold248	+	8629-8936	9454-9547	9112-9547
GME595_g	scaffold248	+	10119-10175	10233-10331	10240-10331
GME595_g	scaffold248	+	10233-10331	10401-10489	10391-10489
GME5968_g	scaffold35	-	123748-123841	123573-123693	123573-123685
GME5968_g	scaffold35	-	123748-123841	123573-123693	123573-123629
GME5973_g	scaffold35	-	137805-137880	137673-137744	137673-137740
GME5973_g	scaffold35	-	139361-139553	138995-139181	138995-139091
GME5977_g	scaffold35	-	155280-155370	154547-155228	154547-155205
GME5980_g	scaffold35	-	162248-162316	162115-162182	162115-162189
GME5995_g	scaffold611	-	6249-6331	6045-6168	6045-6196
GME599_g	scaffold248	+	20803-20888	20959-21059	20944-21059
GME599_g	scaffold248	+	21489-21657	21723-21782	21727-21782
GME599_g	scaffold248	+	22128-22231	22284-23512	22291-23512
GME6003_g	scaffold198	+	11492-11548	11939-12129	11725-12129
GME6003_g	scaffold198	+	11492-11548	11939-12129	11746-12129
GME6003_g	scaffold198	+	11939-12129	12183-12297	12197-12297
GME6005_g	scaffold198	-	21919-22025	21251-21414	21251-21760
GME6005_g	scaffold198	-	21919-22025	21251-21414	21251-21709
GME6005_g	scaffold198	-	21919-22025	21251-21414	21251-21816
GME6006_g	scaffold198	-	25607-25866	25290-25404	25290-25380
GME6006_g	scaffold198	-	26550-26649	26359-26478	26359-26470
GME6007_g	scaffold198	+	32262-32489	32569-32702	32571-32702
GME6007_g	scaffold198	+	33864-34066	34122-34243	34124-34243
GME6015_g	scaffold142	-	12640-12764	12326-12532	12326-12535
GME6018_g	scaffold142	+	26923-27063	27281-28212	27211-28212
GME6022_g	scaffold142	+	47800-48216	48381-48790	48383-48790
GME6026_g	scaffold142	-	65021-65072	64809-64953	64809-64949
GME6034_g	scaffold144	-	1766-2450	1377-1691	1377-1671
GME6035_g	scaffold144	-	7746-8585	7118-7690	7118-7683
GME6042_g	scaffold144	-	41808-41887	41529-41747	41529-41581
GME6045_g	scaffold144	+	54694-54727	54788-54835	54784-54835
GME6046_g	scaffold144	-	56088-56850	55435-56033	55435-55986
GME6059_g	scaffold275	-	33880-33963	33707-33813	33707-33809
GME605_g	scaffold313	-	3254-3445	2916-3190	2916-3188
GME6062_g	scaffold246	-	5394-5463	4939-5113	4939-5316
GME6064_g	scaffold246	-	9074-9146	8737-8927	8737-8915
GME6064_g	scaffold246	-	9998-10009	9721-9902	9721-9899
GME6071_g	scaffold246	+	31598-31716	31776-31911	31767-31911
GME6073_g	scaffold246	+	37159-37286	37341-37419	37346-37419
GME6080_g	scaffold54	+	5880-5960	6015-6270	6028-6270
GME6082_g	scaffold54	+	7609-7923	8021-8629	7975-8629
GME6087_g	scaffold54	+	18062-18184	18237-18493	18245-18493
GME6094_g	scaffold54	-	36103-36148	35999-36051	35999-36047
GME6095_g	scaffold54	+	36671-36789	37063-37318	37102-37318
GME6096_g	scaffold54	-	41009-41052	39974-40931	39974-40919
GME6096_g	scaffold54	-	41131-41206	41009-41052	41009-41064
GME6097_g	scaffold54	-	41984-42085	41603-41929	41603-41919
GME6098_g	scaffold54	+	49628-49850	49902-50027	49906-50027
GME6103_g	scaffold54	-	65173-65315	64770-65119	64770-65105
GME610_g	scaffold313	-	18078-18126	17944-18020	17944-18001
GME610_g	scaffold313	-	20453-20539	19719-20052	19719-20197
GME6113_g	scaffold54	+	87058-87173	87226-87321	87245-87321
GME6114_g	scaffold54	+	92020-92109	92162-92368	92170-92368
GME6116_g	scaffold54	-	95922-95999	95747-95866	95747-95863
GME6119_g	scaffold54	+	101028-101157	101276-101455	101354-101455
GME6119_g	scaffold54	+	101923-102314	102367-102651	102377-102651
GME6120_g	scaffold54	-	111170-111238	107955-111113	107955-111110
GME6123_g	scaffold54	+	119942-120060	120116-120277	120122-120277
GME6135_g	scaffold249	+	8687-8897	8967-9063	8948-9063
GME6136_g	scaffold249	+	10612-10791	11084-11092	10889-11092
GME6138_g	scaffold249	+	22734-22805	22890-23031	22897-23031
GME6142_g	scaffold249	-	34752-34938	34567-34695	34567-34671
GME6144_g	scaffold347	-	1273-1454	340-1215	340-1203
GME6152_g	scaffold430	-	5580-5699	5376-5472	5376-5459
GME6165_g	scaffold72	+	19247-19443	19544-19615	19495-19615
GME6165_g	scaffold72	+	22817-23062	23122-23993	23128-23993
GME6167_g	scaffold72	+	33959-34232	34300-34370	34324-34370
GME6171_g	scaffold72	-	46673-46715	46475-46619	46475-46566
GME6179_g	scaffold72	-	71804-72179	71567-71726	71567-71751
GME6179_g	scaffold72	-	72516-72604	72234-72461	72234-72464
GME6184_g	scaffold72	-	98085-98476	97340-97485	97340-97887
GME6184_g	scaffold72	-	98085-98476	97340-97485	97340-97851
GME6184_g	scaffold72	-	98085-98476	97340-97485	97340-97964
GME6185_g	scaffold72	+	99467-99628	99732-99780	99696-99780
GME6186_g	scaffold72	-	105720-105945	104954-105023	104954-105658
GME618_g	scaffold300	-	11718-11956	11573-11661	11573-11656
GME6192_g	scaffold474	-	8404-8831	7894-8325	7894-8322
GME6193_g	scaffold474	-	11946-12256	11505-11818	11505-11807
GME61_g	scaffold11	-	131663-131790	129242-131158	129242-131552
GME6202_g	scaffold96	+	8838-9187	9282-10090	9263-10090
GME6204_g	scaffold96	+	12555-12569	12634-12712	12637-12712
GME6204_g	scaffold96	+	12774-12847	12906-13058	12912-13058
GME6212_g	scaffold96	+	30090-30320	30407-30756	30413-30756
GME6216_g	scaffold96	-	42180-42390	41593-42074	41593-42042
GME6217_g	scaffold96	+	44416-44532	44634-44663	44640-44663
GME6236_g	scaffold94	+	4023-4240	4293-4302	4296-4302
GME6245_g	scaffold94	+	37061-37219	37276-38061	37273-38061
GME6246_g	scaffold94	+	41840-42280	42343-42512	42412-42512
GME6251_g	scaffold94	-	55707-55728	55525-55650	55525-55643
GME6252_g	scaffold94	+	57453-57536	57595-58082	57677-58082
GME6270_g	scaffold252	-	1476-1641	809-1356	809-1336
GME6270_g	scaffold252	-	2647-3035	1905-2594	1905-2586
GME6270_g	scaffold252	-	4308-4504	2647-3035	2647-4068
GME627_g	scaffold440	+	3802-4300	4356-4652	4362-4652
GME6284_g	scaffold209	-	8308-9163	7697-8248	7697-8254
GME6287_g	scaffold209	-	24388-24422	24231-24320	24231-24258
GME6288_g	scaffold209	-	26271-26353	25826-26196	25826-26210
GME6288_g	scaffold209	-	26415-26447	26271-26353	26271-26356
GME6291_g	scaffold209	-	37195-38421	36833-37068	36833-37007
GME6291_g	scaffold209	-	37195-38421	36833-37068	36833-37053
GME6299_g	scaffold93	-	16207-16323	15956-16148	15956-16146
GME6311_g	scaffold93	+	54990-55055	55205-55341	55120-55341
GME6313_g	scaffold93	-	62565-63063	62218-62501	62218-62511
GME6314_g	scaffold93	-	67256-67515	66620-67203	66620-67184
GME6315_g	scaffold93	-	77199-77273	77063-77135	77063-77138
GME6319_g	scaffold93	+	87932-87963	88078-88157	88015-88157
GME631_g	scaffold25	-	5008-5432	4666-4884	4666-4954
GME632_g	scaffold25	+	7280-7315	7370-7811	7373-7811
GME632_g	scaffold25	+	7370-7811	7897-8020	7865-8020
GME6333_g	scaffold134	+	30499-30738	30792-30937	30814-30937
GME6335_g	scaffold134	-	45438-45476	45186-45328	45186-45358
GME6337_g	scaffold134	+	50157-50723	51641-51876	51046-51876
GME6345_g	scaffold216	+	7389-7875	8059-8364	7968-8364
GME634_g	scaffold25	+	12715-12807	13001-13404	12883-13404
GME6350_g	scaffold216	-	26272-26361	26131-26214	26131-26210
GME6359_g	scaffold139	-	1742-1889	1491-1684	1491-1676
GME6367_g	scaffold139	-	33733-33866	32794-32953	32794-33503
GME6367_g	scaffold139	-	34004-34117	33733-33866	33733-33916
GME6373_g	scaffold139	-	62724-62775	62055-62610	62055-62633
GME6375_g	scaffold139	-	65460-65621	65213-65404	65213-65368
GME6379_g	scaffold89	+	1966-2271	2336-2776	2331-2776
GME6379_g	scaffold89	+	2336-2776	2829-2962	2838-2962
GME637_g	scaffold25	-	18133-18171	17925-18069	17925-18059
GME637_g	scaffold25	-	18250-18336	18133-18171	18133-18181
GME6381_g	scaffold89	+	10110-10325	10382-10627	10390-10627
GME6382_g	scaffold89	+	11317-11330	11409-11551	11383-11551
GME6386_g	scaffold89	+	28506-28560	28614-28800	28618-28800
GME6388_g	scaffold89	+	33553-33615	33669-33855	33673-33855
GME6388_g	scaffold89	+	33669-33855	33911-34456	33939-34456
GME6394_g	scaffold89	+	55403-55948	56000-56155	56028-56155
GME6397_g	scaffold89	-	65238-65350	64832-65118	64832-65177
GME6399_g	scaffold89	+	79921-80103	80154-80284	80195-80284
GME6416_g	scaffold86	+	21935-22228	22282-22494	22284-22494
GME6416_g	scaffold86	+	22282-22494	22549-22724	22556-22724
GME6424_g	scaffold86	-	45460-45531	45281-45405	45281-45401
GME6438_g	scaffold86	-	87041-87366	83503-86130	83503-86535
GME6438_g	scaffold86	-	87041-87366	83503-86130	83503-86259
GME645_g	scaffold25	-	42756-42767	42636-42703	42636-42686
GME645_g	scaffold25	-	42756-42767	42636-42703	42636-42689
GME6465_g	scaffold48	+	3926-4156	4276-4470	4306-4470
GME6475_g	scaffold48	-	30733-30874	30509-30682	30509-30678
GME6477_g	scaffold48	-	37541-37637	37321-37482	37321-37476
GME6480_g	scaffold48	+	47079-47297	47358-47644	47418-47644
GME6482_g	scaffold48	-	51756-51821	50955-51697	50955-51701
GME6484_g	scaffold48	-	59545-59775	59385-59480	59385-59494
GME6488_g	scaffold48	+	67914-68076	68131-68451	68136-68451
GME6492_g	scaffold48	+	78308-78320	78373-78880	78377-78880
GME6493_g	scaffold48	-	83758-83926	83570-83697	83570-83691
GME6509_g	scaffold48	-	130475-130490	129589-130050	129589-130215
GME6509_g	scaffold48	-	130475-130490	129589-130050	129589-130419
GME6509_g	scaffold48	-	130475-130490	129589-130050	129589-130423
GME6517_g	scaffold48	-	150045-150148	148953-149035	148953-149980
GME6517_g	scaffold48	-	150045-150148	148953-149035	148953-149844
GME6522_g	scaffold195	-	14575-14723	14439-14503	14439-14516
GME6527_g	scaffold195	-	34115-34226	33813-33993	33813-33983
GME6528_g	scaffold195	-	36208-37887	36004-36156	36004-36151
GME6536_g	scaffold227	+	3988-4503	5023-5589	4698-5589
GME6539_g	scaffold227	-	13439-13468	13259-13373	13259-13359
GME6561_g	scaffold106	-	50394-50455	49848-50342	49848-50337
GME6565_g	scaffold106	+	63107-63233	63416-63618	63343-63618
GME6567_g	scaffold106	-	70146-70229	69933-70090	69933-70072
GME6577_g	scaffold63	+	10048-10115	10170-10467	10186-10467
GME6583_g	scaffold63	+	23375-23487	23546-23658	23541-23658
GME65_g	scaffold11	-	141086-141280	140971-141010	140971-141022
GME65_g	scaffold11	-	141909-141949	141725-141830	141725-141825
GME6602_g	scaffold63	+	90987-91111	91174-91633	91319-91633
GME6606_g	scaffold63	-	110497-110709	110084-110434	110084-110425
GME6607_g	scaffold63	+	111994-112395	112451-112500	112454-112500
GME6616_g	scaffold349	-	840-939	387-565	387-769
GME6618_g	scaffold349	-	4579-4672	4266-4524	4266-4471
GME6619_g	scaffold349	+	8202-8257	8318-8630	8315-8630
GME661_g	scaffold25	-	102822-103143	102278-102318	102278-102620
GME6623_g	scaffold292	-	7688-7759	7049-7266	7049-7605
GME6628_g	scaffold292	+	22450-22784	23279-23501	23230-23501
GME6629_g	scaffold292	+	26685-26715	26783-26833	26790-26833
GME6629_g	scaffold292	+	29174-29277	29411-29469	29358-29469
GME662_g	scaffold25	-	104364-104616	104214-104312	104214-104269
GME662_g	scaffold25	-	107502-107849	106916-107447	106916-107429
GME664_g	scaffold25	-	116920-116983	116595-116859	116595-116855
GME6653_g	scaffold361	-	15963-16310	15354-15904	15354-15898
GME665_g	scaffold25	+	117488-118061	118442-118863	118255-118863
GME6669_g	scaffold191	+	6896-6991	7048-7118	7115-7118
GME6671_g	scaffold191	-	17660-18126	17401-17589	17401-17571
GME6673_g	scaffold191	+	21262-21311	21548-21996	21378-21996
GME667_g	scaffold25	+	127109-127386	127444-127515	127437-127515
GME6689_g	scaffold642	-	829-997	453-760	453-751
GME6690_g	scaffold642	+	4772-4879	5252-5415	5211-5415
GME6690_g	scaffold642	+	4772-4879	5252-5415	5181-5415
GME6692_g	scaffold442	-	6135-6345	5971-6073	5971-6083
GME6693_g	scaffold442	-	11103-11185	10758-10905	10758-11018
GME6707_g	scaffold133	+	16297-17747	17809-18193	17814-18193
GME6709_g	scaffold133	+	20260-20344	20403-20470	20408-20470
GME670_g	scaffold25	+	136672-136856	136914-137141	136927-137141
GME6711_g	scaffold133	+	23026-23546	24034-25925	23643-25925
GME6712_g	scaffold133	+	28234-28270	28328-28422	28335-28422
GME671_g	scaffold25	+	137988-138862	138918-139494	138928-139494
GME6727_g	scaffold97	-	8351-8503	7884-8291	7884-8296
GME6741_g	scaffold97	+	66837-66919	66978-67020	66982-67020
GME6749_g	scaffold66	-	1707-2122	1563-1650	1563-1656
GME6749_g	scaffold66	-	2840-2997	2673-2779	2673-2736
GME6750_g	scaffold66	+	4390-4528	4627-5135	4640-5135
GME6759_g	scaffold66	+	29493-29645	29714-30030	29724-30030
GME6770_g	scaffold66	-	67204-67279	67001-67153	67001-67117
GME6775_g	scaffold66	-	83825-83994	83679-83770	83679-83768
GME6775_g	scaffold66	-	83825-83994	83679-83770	83679-83739
GME6775_g	scaffold66	-	84524-84972	84206-84453	84206-84422
GME678_g	scaffold25	-	176896-176973	176744-176840	176744-176809
GME6793_g	scaffold391	-	15119-15148	14726-15046	14726-15056
GME6793_g	scaffold391	-	15119-15148	14726-15046	14726-15041
GME6797_g	scaffold343	+	8589-8764	8965-9272	8874-9272
GME6804_g	scaffold189	-	5834-6013	3725-5781	3725-5777
GME6807_g	scaffold189	+	13329-13485	13630-13794	13554-13794
GME6814_g	scaffold189	-	44264-44425	44001-44193	44001-44205
GME6814_g	scaffold189	-	44264-44425	44001-44193	44001-44186
GME6816_g	scaffold189	+	49398-49462	49525-49668	49565-49668
GME6830_g	scaffold82	+	28193-28427	28505-28740	28519-28740
GME6831_g	scaffold82	-	30655-30905	30212-30532	30212-30594
GME6832_g	scaffold82	+	32778-33102	33161-33436	33166-33436
GME6833_g	scaffold82	-	34653-34874	33834-34602	33834-34596
GME6833_g	scaffold82	-	35208-35301	34973-35138	34973-35156
GME6849_g	scaffold82	-	86034-86177	84988-85204	84988-85586
GME6849_g	scaffold82	-	86034-86177	84988-85204	84988-85384
GME6849_g	scaffold82	-	86034-86177	84988-85204	84988-85925
GME6849_g	scaffold82	-	86034-86177	84988-85204	84988-85617
GME6849_g	scaffold82	-	86034-86177	84988-85204	84988-85873
GME6861_g	scaffold118	-	15573-15851	15403-15515	15403-15513
GME6862_g	scaffold118	+	18163-18272	18325-19018	18336-19018
GME6864_g	scaffold118	+	38698-38892	38949-39047	38951-39047
GME6869_g	scaffold118	-	53668-54106	53122-53517	53122-53554
GME6869_g	scaffold118	-	53668-54106	53122-53517	53122-53551
GME6869_g	scaffold118	-	53668-54106	53122-53517	53122-53589
GME6876_g	scaffold118	+	71338-71761	71821-71916	71828-71916
GME6877_g	scaffold118	+	77557-77737	77796-77878	77806-77878
GME687_g	scaffold257	-	3676-3825	2880-3386	2880-3595
GME687_g	scaffold257	-	3676-3825	2880-3386	2880-3552
GME6889_g	scaffold178	-	6280-7025	5876-6213	5876-6210
GME6889_g	scaffold178	-	9637-10182	9191-9281	9191-9562
GME6896_g	scaffold178	+	38537-38690	38829-38929	38780-38929
GME6898_g	scaffold178	+	50886-50943	50998-51223	51010-51223
GME6906_g	scaffold291	-	17354-17436	16971-17087	16971-17264
GME6910_g	scaffold291	+	27377-27719	27843-28058	27849-28058
GME6921_g	scaffold159	-	11490-11638	10629-11077	10629-11173
GME6922_g	scaffold159	+	15484-16624	16714-16965	16746-16965
GME6928_g	scaffold159	-	34028-34114	33888-33963	33888-33958
GME6960_g	scaffold29	+	26348-26862	27240-27495	26992-27495
GME6960_g	scaffold29	+	27240-27495	27548-28774	27554-28774
GME6964_g	scaffold29	+	40125-40306	40358-40469	40372-40469
GME6964_g	scaffold29	+	41217-41267	41323-41402	41328-41402
GME6964_g	scaffold29	+	42072-42178	42243-42342	42292-42342
GME6967_g	scaffold29	+	50387-50467	50523-50768	50573-50768
GME6972_g	scaffold29	-	71065-71326	70274-70506	70274-70997
GME6972_g	scaffold29	-	71065-71326	70274-70506	70274-70865
GME6972_g	scaffold29	-	71065-71326	70274-70506	70274-70812
GME6974_g	scaffold29	+	76938-77111	77171-77260	77163-77260
GME6975_g	scaffold29	-	78426-78800	78309-78364	78309-78374
GME6979_g	scaffold29	-	87751-87817	87295-87387	87295-87634
GME6988_g	scaffold29	-	133928-133991	133742-133864	133742-133828
GME6989_g	scaffold29	-	136437-136590	136246-136315	136246-136350
GME6996_g	scaffold29	-	161449-161626	161102-161376	161102-161396
GME7001_g	scaffold29	-	178016-178081	177683-177960	177683-177951
GME7008_g	scaffold259	+	23887-23967	24022-24154	24026-24154
GME701_g	scaffold130	-	8471-8706	7910-8418	7910-8411
GME7033_g	scaffold242	+	10942-11203	11400-11536	11287-11536
GME7038_g	scaffold242	+	37050-37392	37464-38125	37481-38125
GME7043_g	scaffold200	+	11211-11307	11556-13168	11391-13168
GME7047_g	scaffold200	+	30408-30474	31406-32249	31350-32249
GME7047_g	scaffold200	+	30408-30474	31406-32249	30578-32249
GME704_g	scaffold130	+	21215-21429	21510-21693	21507-21693
GME705_g	scaffold130	-	24126-24682	23646-24005	23646-23946
GME705_g	scaffold130	-	24126-24682	23646-24005	23646-23955
GME705_g	scaffold130	-	24769-24834	24126-24682	24126-24696
GME706_g	scaffold130	+	26116-26760	26881-27216	26885-27216
GME7070_g	scaffold201	+	31850-32106	32209-32232	32170-32232
GME7075_g	scaffold428	+	2171-2647	2997-4235	2818-4235
GME7077_g	scaffold428	-	8889-9343	8050-8831	8050-8823
GME7077_g	scaffold428	-	9875-9953	9500-9812	9500-9791
GME7080_g	scaffold105	+	8445-9717	9770-10063	9772-10063
GME708_g	scaffold130	-	36286-36528	35965-36230	35965-36216
GME7091_g	scaffold105	+	48194-48304	48357-48428	48363-48428
GME7096_g	scaffold105	+	59268-59378	59432-59945	59485-59945
GME7096_g	scaffold105	+	59268-59378	59432-59945	59458-59945
GME7097_g	scaffold105	-	63081-63242	62725-63024	62725-63022
GME70_g	scaffold11	+	160582-160634	160692-160941	160703-160941
GME7100_g	scaffold105	-	70476-70559	70002-70350	70002-70346
GME7100_g	scaffold105	-	70476-70559	70002-70350	70002-70307
GME710_g	scaffold130	+	39844-40175	40242-40455	40237-40455
GME7117_g	scaffold143	+	28449-28616	28672-29214	28675-29214
GME7119_g	scaffold143	+	31313-31513	31571-31634	31566-31634
GME711_g	scaffold130	+	42608-42651	42708-43655	42739-43655
GME7126_g	scaffold143	+	55343-55396	55485-55557	55475-55557
GME7129_g	scaffold143	+	64031-64264	64333-64565	64330-64565
GME7134_g	scaffold100	-	1852-2755	1756-1788	1756-1797
GME7139_g	scaffold100	-	22651-23250	20339-22591	20339-22597
GME7139_g	scaffold100	-	22651-23250	20339-22591	20339-22576
GME7144_g	scaffold100	+	40626-40948	41254-41942	41070-41942
GME7144_g	scaffold100	+	40626-40948	41254-41942	41300-41942
GME7144_g	scaffold100	+	40626-40948	41254-41942	41643-41942
GME7154_g	scaffold100	-	71954-72028	71677-71891	71677-71879
GME715_g	scaffold130	-	49694-49826	49429-49576	49429-49571
GME7174_g	scaffold127	-	41166-41259	40931-41069	40931-41074
GME7182_g	scaffold127	-	64449-64495	64313-64395	64313-64379
GME7183_g	scaffold127	+	65343-65882	66898-67450	66490-67450
GME7183_g	scaffold127	+	65343-65882	66898-67450	66290-67450
GME7183_g	scaffold127	+	65343-65882	66898-67450	65954-67450
GME718_g	scaffold130	-	59142-59264	58829-59086	58829-59082
GME7197_g	scaffold230	+	18748-18781	18832-19166	18907-19166
GME7198_g	scaffold230	+	22622-22736	22787-23020	22809-23020
GME7211_g	scaffold651	+	1659-1726	1779-2248	1804-2248
GME7218_g	scaffold368	-	12748-12809	12563-12649	12563-12570
GME7220_g	scaffold368	-	15306-15410	15174-15219	15174-15239
GME7220_g	scaffold368	-	15306-15410	15174-15219	15174-15246
GME722_g	scaffold130	-	68189-68295	68075-68120	68075-68085
GME7242_g	scaffold405	+	7368-7374	7475-7580	7428-7580
GME7251_g	scaffold299	+	18906-18988	19066-19347	19061-19347
GME7254_g	scaffold299	-	25179-25229	24943-25085	24943-25105
GME7263_g	scaffold38	-	3599-3764	3176-3425	3176-3418
GME7272_g	scaffold38	-	30408-30556	30231-30352	30231-30348
GME7273_g	scaffold38	+	31483-31915	31981-32388	32157-32388
GME7277_g	scaffold38	+	42668-42847	42916-43065	42906-43065
GME7277_g	scaffold38	+	42916-43065	43116-43215	43158-43215
GME7278_g	scaffold38	-	43964-44149	43636-43908	43636-43901
GME727_g	scaffold84	+	4242-4362	4900-4955	4547-4955
GME7282_g	scaffold38	+	52691-52987	53040-53129	53043-53129
GME7295_g	scaffold38	+	87800-87835	87891-88070	87947-88070
GME7295_g	scaffold38	+	89927-90009	90065-90152	90069-90152
GME7295_g	scaffold38	+	91128-91259	91327-91442	91366-91442
GME7297_g	scaffold38	+	97203-97305	97363-97590	97372-97590
GME7302_g	scaffold38	+	113927-114007	114118-114577	114062-114577
GME7304_g	scaffold38	+	127751-127935	127992-128757	128002-128757
GME7305_g	scaffold38	-	132596-132767	132393-132490	132393-132436
GME7305_g	scaffold38	-	132596-132767	132393-132490	132393-132535
GME7308_g	scaffold38	-	143442-143762	143216-143386	143216-143383
GME7308_g	scaffold38	-	147120-147215	146852-147060	146852-147036
GME7321_g	scaffold91	+	8910-9055	9165-10507	9109-10507
GME7343_g	scaffold91	-	87328-87356	87123-87268	87123-87266
GME7347_g	scaffold245	-	2768-2904	2507-2704	2507-2624
GME7353_g	scaffold245	-	28118-28513	27957-28056	27957-28066
GME7358_g	scaffold125	-	1950-2109	1350-1899	1350-1843
GME7360_g	scaffold125	-	8343-8391	8197-8292	8197-8279
GME7367_g	scaffold125	-	29478-29599	29334-29404	29334-29395
GME7368_g	scaffold125	-	35109-35361	34340-34953	34340-35031
GME7368_g	scaffold125	-	35930-36418	35109-35361	35109-35795
GME7376_g	scaffold125	+	66045-66158	66213-66337	66217-66337
GME7377_g	scaffold125	+	67797-67999	68436-68479	68189-68479
GME7377_g	scaffold125	+	67797-67999	68436-68479	68424-68479
GME7382_g	scaffold185	+	6651-6731	6926-7011	6803-7011
GME7382_g	scaffold185	+	7248-7329	7383-7524	7402-7524
GME7390_g	scaffold185	+	26770-26947	27043-27431	27069-27431
GME7390_g	scaffold185	+	26770-26947	27043-27431	27032-27431
GME7391_g	scaffold185	+	33006-33172	33231-33412	33279-33412
GME7394_g	scaffold185	-	41107-41219	40778-41032	40778-41011
GME739_g	scaffold84	-	58499-58745	57765-58438	57765-58411
GME7400_g	scaffold258	+	7682-7766	7827-7912	7851-7912
GME7400_g	scaffold258	+	8302-8435	8495-8593	8511-8593
GME7408_g	scaffold258	+	29703-30354	30424-30732	30415-30732
GME7410_g	scaffold258	+	32681-32924	32982-33234	33080-33234
GME7417_g	scaffold192	-	18083-18132	17824-17916	17824-18027
GME7417_g	scaffold192	-	18083-18132	17824-17916	17824-18024
GME7417_g	scaffold192	-	18083-18132	17824-17916	17824-18021
GME7420_g	scaffold192	-	26941-27030	26736-26886	26736-26881
GME7421_g	scaffold192	+	29398-29574	29828-29993	29681-29993
GME7423_g	scaffold192	+	40106-40187	40272-40430	40242-40430
GME7424_g	scaffold192	+	42676-42717	42772-42850	42778-42850
GME7424_g	scaffold192	+	42911-42977	43041-43245	43046-43245
GME742_g	scaffold84	+	65741-65998	66058-67038	66075-67038
GME7439_g	scaffold213	-	9931-9988	9779-9874	9779-9878
GME743_g	scaffold84	-	73599-73877	73063-73414	73063-73283
GME7442_g	scaffold213	+	18775-18830	18905-18950	18901-18950
GME7442_g	scaffold213	+	19597-19618	19692-19847	19675-19847
GME7444_g	scaffold213	+	30621-30764	30820-31012	30842-31012
GME7444_g	scaffold213	+	30820-31012	31396-31769	31096-31769
GME744_g	scaffold84	-	75405-75573	75137-75333	75137-75353
GME7454_g	scaffold170	-	2154-2230	2021-2087	2021-2083
GME7458_g	scaffold170	-	10078-10167	9233-10014	9233-10027
GME745_g	scaffold84	+	75938-76185	76243-76378	76239-76378
GME7460_g	scaffold170	-	16425-16827	16258-16366	16258-16369
GME7461_g	scaffold170	+	20404-20467	20524-20649	20531-20649
GME7464_g	scaffold170	-	36197-36362	35706-35866	35706-36140
GME7470_g	scaffold170	-	55419-55530	55157-55311	55157-55309
GME7483_g	scaffold285	+	23596-23658	23709-23843	23717-23843
GME7488_g	scaffold243	+	24661-24785	25014-25121	25036-25121
GME7495_g	scaffold419	-	9330-10031	9035-9276	9035-9279
GME7495_g	scaffold419	-	10084-10531	9330-10031	9330-10014
GME7496_g	scaffold419	+	11980-12010	12071-12139	12061-12139
GME749_g	scaffold84	-	88752-89084	87637-88687	87637-88670
GME7508_g	scaffold135	+	22707-22888	22944-23102	22959-23102
GME7508_g	scaffold135	+	23383-24021	24094-24216	24097-24216
GME7519_g	scaffold135	+	57242-57605	57663-58368	57669-58368
GME7535_g	scaffold214	-	20124-20304	19671-20070	19671-20053
GME7536_g	scaffold214	+	20912-22069	22126-22351	22131-22351
GME7539_g	scaffold214	+	37534-37637	37695-37804	37709-37804
GME7547_g	scaffold348	-	20233-20847	19445-19606	19445-20103
GME7547_g	scaffold348	-	20233-20847	19445-19606	19445-20032
GME7550_g	scaffold73	-	2800-2878	2634-2733	2634-2726
GME7551_g	scaffold73	-	6114-6145	5915-6062	5915-6039
GME7552_g	scaffold73	+	7585-8064	8131-8191	8141-8191
GME7553_g	scaffold73	-	9696-9926	9537-9637	9537-9579
GME755_g	scaffold279	+	4796-4845	4899-5145	4909-5145
GME7561_g	scaffold73	-	34905-35045	34554-34826	34554-34848
GME756_g	scaffold279	-	13429-13670	12472-12524	12472-12692
GME7576_g	scaffold73	-	69289-69369	69076-69212	69076-69237
GME7578_g	scaffold73	-	73532-73582	73063-73469	73063-73455
GME7579_g	scaffold73	+	76146-76285	76338-76609	76342-76609
GME7581_g	scaffold73	+	84981-85019	85099-85229	85083-85229
GME7587_g	scaffold73	+	96418-96463	96540-96633	96592-96633
GME7587_g	scaffold73	+	96690-97239	97293-98561	97312-98561
GME7591_g	scaffold73	-	111596-112611	111481-111535	111481-111528
GME7594_g	scaffold166	+	2749-2968	3031-3315	3023-3315
GME7597_g	scaffold166	+	12972-13236	13298-13421	13302-13421
GME7604_g	scaffold166	+	54934-55211	55272-55457	55267-55457
GME7613_g	scaffold9	-	6626-6684	6354-6573	6354-6529
GME7616_g	scaffold9	+	10810-10889	10942-10981	10947-10981
GME7618_g	scaffold9	-	15153-15184	14927-15100	14927-15066
GME7621_g	scaffold9	+	19280-19336	19396-19796	19420-19796
GME7622_g	scaffold9	-	21543-21767	21385-21461	21385-21476
GME7623_g	scaffold9	-	22629-24644	22455-22573	22455-22567
GME7637_g	scaffold9	-	60800-60867	60658-60746	60658-60730
GME7637_g	scaffold9	-	60800-60867	60658-60746	60658-60725
GME7639_g	scaffold9	+	72499-74940	75001-76099	75124-76099
GME7640_g	scaffold9	-	79393-79778	79036-79323	79036-79340
GME7644_g	scaffold9	-	90784-90940	90612-90727	90612-90707
GME7644_g	scaffold9	-	91132-91185	91004-91079	91004-91072
GME7647_g	scaffold9	-	100247-100310	99920-100193	99920-100180
GME7648_g	scaffold9	+	104947-105198	105260-105400	105252-105400
GME7651_g	scaffold9	+	112115-112192	112300-112601	112320-112601
GME7651_g	scaffold9	+	113406-113524	113578-113705	113589-113705
GME7653_g	scaffold9	+	119724-120057	120114-120356	120119-120356
GME7654_g	scaffold9	-	124348-124944	124175-124289	124175-124277
GME7661_g	scaffold9	-	145405-145536	145287-145345	145287-145339
GME7661_g	scaffold9	-	145591-145665	145405-145536	145405-145516
GME7663_g	scaffold9	-	150901-150964	150789-150848	150789-150846
GME7664_g	scaffold9	-	155602-155873	155323-155543	155323-155538
GME7670_g	scaffold9	-	181105-181281	180933-181040	180933-180991
GME7672_g	scaffold9	-	187514-187658	186994-187459	186994-187411
GME7674_g	scaffold9	+	190000-190061	190164-190246	190178-190246
GME7675_g	scaffold9	-	193194-193376	192852-193142	192852-193117
GME7677_g	scaffold9	-	201635-201721	201309-201584	201309-201573
GME7692_g	scaffold9	-	237801-237877	237683-237748	237683-237746
GME7693_g	scaffold9	+	243741-244010	244080-244438	244100-244438
GME7693_g	scaffold9	+	243741-244010	244080-244438	244068-244438
GME7693_g	scaffold9	+	244080-244438	244500-244582	244502-244582
GME7694_g	scaffold9	-	245806-245887	245651-245743	245651-245749
GME7696_g	scaffold9	+	249114-249496	249745-249870	249560-249870
GME7700_g	scaffold9	-	267131-267261	266549-267075	266549-267067
GME7710_g	scaffold417	+	11584-12377	12774-13686	12723-13686
GME7719_g	scaffold388	-	7370-7699	5968-7311	5968-7300
GME771_g	scaffold212	-	20521-20583	20379-20438	20379-20441
GME7722_g	scaffold352	+	7803-8079	8194-8289	8152-8289
GME7724_g	scaffold352	-	17404-17648	17030-17346	17030-17207
GME772_g	scaffold212	-	30826-30934	29631-30025	29631-30518
GME772_g	scaffold212	-	30826-30934	29631-30025	29631-30720
GME7739_g	scaffold272	+	20453-20593	20710-20854	20644-20854
GME7747_g	scaffold171	+	9435-9598	9650-9713	9660-9713
GME7748_g	scaffold171	-	13030-13097	12909-12977	12909-12958
GME7755_g	scaffold171	-	28131-28242	27901-28073	27901-28064
GME7755_g	scaffold171	-	28936-29015	28743-28884	28743-28870
GME7755_g	scaffold171	-	29066-29321	28936-29015	28936-29000
GME7757_g	scaffold171	-	40879-41135	40295-40818	40295-40815
GME776_g	scaffold212	+	44828-44876	44962-45405	44937-45405
GME7773_g	scaffold7	+	1667-1745	1815-1900	1820-1900
GME7781_g	scaffold7	-	23279-23364	23086-23219	23086-23212
GME7781_g	scaffold7	-	23546-23583	23414-23487	23414-23457
GME7782_g	scaffold7	+	25179-25283	25335-25433	25348-25433
GME7784_g	scaffold7	-	45266-45582	44712-45213	44712-45203
GME7790_g	scaffold7	+	63215-63711	63801-63928	63769-63928
GME7791_g	scaffold7	-	68448-68566	68324-68395	68324-68369
GME7792_g	scaffold7	+	70999-71184	71250-71432	71276-71432
GME7793_g	scaffold7	+	73435-73490	73547-73702	73626-73702
GME7795_g	scaffold7	-	79822-80162	79496-79606	79496-79746
GME7797_g	scaffold7	+	83601-83740	83805-83879	83813-83879
GME7803_g	scaffold7	+	99094-99961	100016-100441	100060-100441
GME7807_g	scaffold7	-	113100-113196	112885-113047	112885-113008
GME7808_g	scaffold7	+	114101-114186	114240-114741	114252-114741
GME7810_g	scaffold7	+	124526-124777	124881-125021	124890-125021
GME7810_g	scaffold7	+	125123-125193	125270-125296	125267-125296
GME7811_g	scaffold7	-	126783-126971	126304-126729	126304-126712
GME7811_g	scaffold7	-	127029-127415	126783-126971	126783-126958
GME7815_g	scaffold7	-	138386-138686	137457-137865	137457-137535
GME7815_g	scaffold7	-	138386-138686	137457-137865	137457-137868
GME7820_g	scaffold7	-	152782-152886	152643-152722	152643-152730
GME7824_g	scaffold7	-	165770-165832	165063-165712	165063-165719
GME7827_g	scaffold7	-	173784-173868	173669-173726	173669-173709
GME7833_g	scaffold7	-	191406-191566	191172-191351	191172-191340
GME7833_g	scaffold7	-	192043-192238	191879-191989	191879-191970
GME7842_g	scaffold7	+	210783-211073	211130-211541	211138-211541
GME7843_g	scaffold7	-	213508-213876	212417-213457	212417-213418
GME7847_g	scaffold7	+	222041-222217	222274-222306	222277-222306
GME7852_g	scaffold7	-	235866-236057	235733-235814	235733-235792
GME7856_g	scaffold7	+	253609-253845	253899-253958	253903-253958
GME7857_g	scaffold7	+	255374-255511	255575-255637	255578-255637
GME7858_g	scaffold7	-	259184-259321	258656-259111	258656-259104
GME7861_g	scaffold7	-	269079-269190	268803-269024	268803-269027
GME7861_g	scaffold7	-	269431-269567	269251-269377	269251-269380
GME7872_g	scaffold7	+	302896-302997	303048-303243	303059-303243
GME7876_g	scaffold7	-	312612-312967	312228-312544	312228-312541
GME7877_g	scaffold7	-	314773-315510	314075-314713	314075-314716
GME7877_g	scaffold7	-	315561-315637	314773-315510	314773-315499
GME787_g	scaffold36	-	23154-23283	22799-23097	22799-23023
GME7882_g	scaffold479	+	5246-5340	5401-5482	5405-5482
GME7883_g	scaffold479	+	6913-7007	7183-7639	7179-7639
GME7894_g	scaffold188	-	22313-22667	20874-21474	20874-21956
GME7894_g	scaffold188	-	22313-22667	20874-21474	20874-22202
GME78_g	scaffold11	+	188445-188568	188702-188782	188628-188782
GME7901_g	scaffold188	+	48667-48798	49604-49736	48943-49736
GME7908_g	scaffold164	-	5282-5568	4768-5221	4768-5225
GME790_g	scaffold36	+	27841-28270	28322-28452	28334-28452
GME7913_g	scaffold164	-	19811-19996	19459-19756	19459-19748
GME7917_g	scaffold164	-	36005-36280	35758-35892	35758-35898
GME7933_g	scaffold98	-	25775-26114	25498-25667	25498-25715
GME7938_g	scaffold98	+	41835-41895	42003-42154	42000-42154
GME7941_g	scaffold98	-	53994-54116	53863-53943	53863-53937
GME7941_g	scaffold98	-	55871-56085	54525-54676	54525-55396
GME7941_g	scaffold98	-	55871-56085	54525-54676	54525-55442
GME7945_g	scaffold98	+	64502-64665	64762-64890	64733-64890
GME7945_g	scaffold98	+	64502-64665	64762-64890	64737-64890
GME7950_g	scaffold98	-	80739-80851	80640-80675	80640-80669
GME7951_g	scaffold98	+	82597-82788	82884-83069	82869-83069
GME7956_g	scaffold76	+	142-274	338-433	341-433
GME7958_g	scaffold76	+	3428-3471	3529-3563	3555-3563
GME7967_g	scaffold76	-	28572-28769	28371-28479	28371-28497
GME7971_g	scaffold76	-	41007-41137	40839-40936	40839-40940
GME7971_g	scaffold76	-	41463-41802	41197-41270	41197-41386
GME7977_g	scaffold76	+	53967-53972	54038-54192	54043-54192
GME7978_g	scaffold76	-	55442-55537	55249-55361	55249-55359
GME7978_g	scaffold76	-	55442-55537	55249-55361	55249-55326
GME7982_g	scaffold76	+	67039-67313	67659-68375	67378-68375
GME7987_g	scaffold76	+	82759-82837	82902-83150	82906-83150
GME7988_g	scaffold76	-	85960-85995	85754-85895	85754-85885
GME7989_g	scaffold76	-	88699-88729	88073-88639	88073-88634
GME7993_g	scaffold76	+	97220-97324	97408-97519	97404-97519
GME7997_g	scaffold76	+	108145-108259	108310-108398	108318-108398
GME7999_g	scaffold186	-	7458-7550	7222-7374	7222-7370
GME799_g	scaffold36	+	67598-67748	67863-67966	67811-67966
GME79_g	scaffold11	-	191764-192271	191621-191706	191621-191699
GME79_g	scaffold11	-	193504-193601	193236-193446	193236-193453
GME8007_g	scaffold186	+	29598-29669	29726-29835	29730-29835
GME8010_g	scaffold186	+	38911-39090	39150-39305	39178-39305
GME8012_g	scaffold186	-	40994-41149	40852-40940	40852-40935
GME8020_g	scaffold734	-	3020-3201	2087-2962	2087-2950
GME8027_g	scaffold184	-	20772-20855	20481-20708	20481-20664
GME802_g	scaffold36	-	81916-82019	81746-81843	81746-81854
GME8038_g	scaffold226	-	13267-13371	13041-13208	13041-13204
GME8056_g	scaffold132	+	325-483	553-632	557-632
GME8059_g	scaffold132	-	12030-12231	11814-11966	11814-11948
GME8060_g	scaffold132	+	13459-13751	14412-15009	14379-15009
GME8068_g	scaffold132	-	40102-40290	39988-40040	39988-40037
GME8088_g	scaffold502	-	6255-6404	5720-6201	5720-6196
GME8088_g	scaffold502	-	6255-6404	5720-6201	5720-6085
GME8094_g	scaffold315	+	12156-12220	12279-12355	12291-12355
GME8096_g	scaffold315	+	21603-21652	21717-21865	21733-21865
GME80_g	scaffold11	+	196634-196673	196727-196932	196771-196932
GME8106_g	scaffold199	-	11252-11840	9363-11197	9363-11195
GME8109_g	scaffold199	+	20046-20321	20795-20977	20406-20977
GME8113_g	scaffold199	+	34754-34999	35060-35123	35051-35123
GME8115_g	scaffold199	-	44574-44787	44338-44482	44338-44459
[truncated: 388 more rows]
