# Supplementary material for: Transcriptome Analysis Revealed Highly Expressed Genes Encoding Secondary Metabolite Pathways and Small Cysteine-Rich Proteins in the Sclerotium of Lignosus rhinocerotis
Source: PLoS One. 2015 Nov 25;10(11):e0143549. doi: 10.1371/journal.pone.0143549 (PMC4659598; doi:10.1371/journal.pone.0143549)
Supplement: S2 Table — (XLSX) [file pone.0143549.s003.xlsx]

## Sheet: Sheet1
Novel transcript ID	Scaffold	Start	End	Length (bp)	Before gene	Behind gene	Reads number per bp (RNPB)	Exon number	Exons coordinates
TU7	scaffold1	124407	125544	1138	GME3305_g	GME3306_g	164.67	1	124407-125544
TU101	scaffold100	11554	12482	929	GME7137_g	GME7138_g	92.48	1	11554-12482
TU30	scaffold1	444417	445399	920	GME3421_g	GME3422_g	86.89	4	444417-444755	444756-445050	445056-445114	445173-445399
TU78	scaffold10	166411	168156	1674	GME1781_g	GME1782_g	71.89	3	166411-166625	166664-167452	167487-168156
TU45	scaffold10	14230	17389	2920	GME1742_g	GME1744_g	47.37	7	14230-14431	14495-15213	15238-16034	16036-16264	16351-17106	17172-17339	17341-17389
TU99	scaffold10	241003	245545	4237	GME1800_g	GME1801_g	46.43	8	241003-241568	241582-242078	242140-242250	242293-243057	243132-243364	243424-244550	244596-245443	245456-245545
TU105	scaffold100	29743	30954	1146	GME7140_g	GME7141_g	38.62	3	29743-29828	29892-30489	30493-30954
TU80	scaffold10	171524	172730	1113	GME1782_g	GME1783_g	38.12	3	171524-171906	171949-172305	172358-172730
TU79	scaffold10	170296	171516	1165	GME1782_g	GME1783_g	31.16	3	170296-170875	170880-171205	171258-171516
TU23	scaffold1	251802	252382	581	GME3350_g	GME3351_g	25.14	1	251802-252382
TU57	scaffold10	67309	67555	180	GME1757_g	GME1758_g	24.72	2	67309-67432	67500-67555
TU24	scaffold1	252498	252930	382	GME3350_g	GME3351_g	21.24	2	252498-252717	252769-252930
TU17	scaffold1	204624	205260	637	GME3336_g	GME3337_g	21.05	1	204624-205260
TU77	scaffold10	156747	158919	2173	GME1779_g	GME1780_g	18.29	1	156747-158919
TU97	scaffold10	216983	217603	621	GME1793_g	GME1794_g	18.06	1	216983-217603
TU93	scaffold10	206342	206758	341	GME1790_g	GME1791_g	15.82	2	206342-206544	206621-206758
TU4	scaffold1	77228	79144	1718	GME3287_g	GME3288_g	13.73	5	77228-77846	77928-78196	78225-78548	78596-79035	79079-79144
TU114	scaffold100	86498	87106	542	GME7158_g	GME7159_g	13.32	2	86498-86705	86773-87106
TU49	scaffold10	20673	21190	518	GME1742_g	GME1744_g	13.21	1	20673-21190
TU6	scaffold1	95416	96147	732	GME3293_g	GME3294_g	12.39	1	95416-96147
TU50	scaffold10	21193	21498	254	GME1742_g	GME1744_g	11.64	2	21193-21311	21364-21498
TU29	scaffold1	430193	431213	936	GME3417_g	GME3418_g	11.53	4	430193-430400	430419-430547	430577-430694	430733-431213
TU16	scaffold1	203611	204279	617	GME3336_g	GME3337_g	10.49	2	203611-204008	204061-204279
TU31	scaffold1	457126	457360	235	GME3426_g	GME3427_g	10.29	1	457126-457360
TU2	scaffold1	25529	29433	3550	GME3266_g	GME3267_g	10.01	9	25529-25846	25907-26896	26938-27214	27299-27579	27586-28625	28630-28810	28854-28984	29083-29284	29304-29433
TU111	scaffold100	68748	69264	448	GME7153_g	GME7154_g	9.75	3	68748-68889	68957-69171	69174-69264
TU22	scaffold1	240875	241104	230	GME3347_g	GME3348_g	9.3	1	240875-241104
TU36	scaffold1	577827	578453	523	GME3466_g	GME3467_g	9.28	3	577827-577918	577990-578178	578212-578453
TU84	scaffold10	176622	177411	784	GME1782_g	GME1783_g	8.71	2	176622-177051	177058-177411
TU21	scaffold1	236450	237402	847	GME3346_g	GME3347_g	8.53	3	236450-236585	236630-236826	236889-237402
TU109	scaffold100	39551	39778	228	GME7143_g	GME7144_g	8.22	1	39551-39778
TU44	scaffold10	13624	13926	303	GME1742_g	GME1744_g	8.11	1	13624-13926
TU9	scaffold1	159717	160707	991	GME3318_g	GME3319_g	8.08	1	159717-160707
TU74	scaffold10	113518	113892	375	GME1766_g	GME1767_g	7.38	1	113518-113892
TU108	scaffold100	39079	39438	360	GME7143_g	GME7144_g	6.75	1	39079-39438
TU95	scaffold10	207442	207910	469	GME1790_g	GME1791_g	6.51	1	207442-207910
TU54	scaffold10	37758	37933	176	GME1749_g	GME1750_g	6.43	1	37758-37933
TU55	scaffold10	66295	66501	207	GME1757_g	GME1758_g	6.37	1	66295-66501
TU56	scaffold10	66575	66799	225	GME1757_g	GME1758_g	6.13	1	66575-66799
TU18	scaffold1	214734	215378	553	GME3340_g	GME3341_g	6.1	3	214734-214838	214842-214987	215077-215378
TU115	scaffold100	87321	87497	177	GME7158_g	GME7159_g	6.03	1	87321-87497
TU41	scaffold10	7708	7997	290	GME1741_g	GME1742_g	5.93	1	7708-7997
TU3	scaffold1	29574	29852	225	GME3266_g	GME3267_g	5.92	2	29574-29688	29743-29852
TU88	scaffold10	185653	186293	592	GME1784_g	GME1785_g	5.92	2	185653-185822	185872-186293
TU69	scaffold10	110339	111258	656	GME1766_g	GME1767_g	5.81	2	110339-110733	110998-111258
TU94	scaffold10	207080	207425	346	GME1790_g	GME1791_g	5.75	1	207080-207425
TU72	scaffold10	112133	112350	199	GME1766_g	GME1767_g	5.56	2	112133-112227	112247-112350
TU15	scaffold1	202978	203445	401	GME3336_g	GME3337_g	5.55	2	202978-203225	203293-203445
TU71	scaffold10	111661	112103	443	GME1766_g	GME1767_g	5.53	1	111661-112103
TU81	scaffold10	174806	176178	976	GME1782_g	GME1783_g	5.49	4	174806-175294	175644-175800	175814-176030	176066-176178
TU66	scaffold10	106534	106824	291	GME1765_g	GME1766_g	5.45	1	106534-106824
TU100	scaffold100	128	530	403	GME1805_g	GME7134_g	5.39	1	128-530
TU107	scaffold100	38403	38960	446	GME7143_g	GME7144_g	5.38	3	38403-38531	38564-38790	38871-38960
TU13	scaffold1	195667	196494	797	GME3334_g	GME3335_g	5.3	2	195667-196064	196096-196494
TU48	scaffold10	17970	19356	858	GME1742_g	GME1744_g	5.3	6	17970-18101	18105-18196	18289-18663	18785-18894	19098-19187	19298-19356
TU110	scaffold100	60559	61645	960	GME7152_g	GME7153_g	5.29	4	60559-60894	60901-61064	61148-61517	61556-61645
TU53	scaffold10	34611	34818	204	GME1748_g	GME1749_g	5.12	2	34611-34709	34714-34818
TU25	scaffold1	282252	282706	394	GME3361_g	GME3362_g	4.79	3	282252-282341	282347-282549	282606-282706
TU70	scaffold10	111282	111613	332	GME1766_g	GME1767_g	4.7	1	111282-111613
TU10	scaffold1	191619	191825	206	GME3333_g	GME3334_g	4.62	2	191619-191732	191734-191825
TU83	scaffold10	176190	176585	379	GME1782_g	GME1783_g	4.62	3	176190-176280	176294-176406	176411-176585
TU65	scaffold10	105982	106528	520	GME1765_g	GME1766_g	4.56	4	105982-106063	106066-106300	106313-106421	106435-106528
TU60	scaffold10	76388	76730	343	GME1760_g	GME1761_g	4.51	1	76388-76730
TU51	scaffold10	33438	33650	213	GME1748_g	GME1749_g	4.5	1	33438-33650
TU1	scaffold1	24933	25218	282	GME3266_g	GME3267_g	4.45	2	24933-25106	25111-25218
TU19	scaffold1	220966	221365	361	GME3342_g	GME3343_g	4.44	2	220966-221026	221066-221365
TU20	scaffold1	235717	236297	423	GME3346_g	GME3347_g	4.35	4	235717-235818	235826-235923	235982-236128	236222-236297
TU58	scaffold10	70785	71000	204	GME1758_g	GME1759_g	4.33	2	70785-70898	70911-71000
TU89	scaffold10	186681	187080	386	GME1784_g	GME1785_g	4.33	3	186681-186817	186823-186924	186934-187080
TU42	scaffold10	8179	8383	205	GME1741_g	GME1742_g	4.32	1	8179-8383
TU116	scaffold100	92479	92877	365	GME7160_g	GME7159_g	4.25	2	92479-92568	92603-92877
TU12	scaffold1	195232	195634	385	GME3334_g	GME3335_g	4.16	3	195232-195357	195375-195505	195507-195634
TU5	scaffold1	79293	79643	351	GME3287_g	GME3288_g	4.15	1	79293-79643
TU59	scaffold10	75884	76144	261	GME1760_g	GME1761_g	4.11	1	75884-76144
TU67	scaffold10	108689	109605	758	GME1766_g	GME1767_g	4.02	3	108689-108778	108782-108916	109073-109605
TU28	scaffold1	429755	430042	270	GME3417_g	GME3418_g	4	2	429755-429973	429992-430042
TU73	scaffold10	112374	112600	227	GME1766_g	GME1767_g	3.98	1	112374-112600
TU34	scaffold1	566590	566793	182	GME3462_g	GME3463_g	3.89	2	566590-566679	566702-566793
TU113	scaffold100	86127	86310	183	GME7158_g	GME7159_g	3.84	2	86127-86216	86218-86310
TU40	scaffold10	6945	7281	337	GME1741_g	GME1742_g	3.83	1	6945-7281
TU85	scaffold10	180635	180895	171	GME1783_g	GME1784_g	3.77	2	180635-180724	180815-180895
TU91	scaffold10	187957	188133	177	GME1784_g	GME1785_g	3.72	1	187957-188133
TU92	scaffold10	201160	201737	385	GME1788_g	GME1789_g	3.68	3	201160-201210	201381-201587	201611-201737
TU38	scaffold10	6223	6486	264	GME1741_g	GME1742_g	3.66	1	6223-6486
TU35	scaffold1	577456	577771	181	GME3466_g	GME3467_g	3.51	2	577456-577546	577682-577771
TU43	scaffold10	8662	8882	221	GME1741_g	GME1742_g	3.45	1	8662-8882
TU8	scaffold1	153553	153731	163	GME3316_g	GME3317_g	3.4	2	153553-153647	153664-153731
TU11	scaffold1	192178	192363	186	GME3333_g	GME3334_g	3.4	1	192178-192363
TU39	scaffold10	6684	6881	198	GME1741_g	GME1742_g	3.36	1	6684-6881
TU76	scaffold10	132582	133029	423	GME1770_g	GME1771_g	3.26	2	132582-132715	132741-133029
TU37	scaffold10	5729	6150	278	GME1741_g	GME1742_g	3.21	3	5729-5821	5842-5967	6092-6150
TU26	scaffold1	370006	370259	254	GME3395_g	GME3396_g	3.15	1	370006-370259
TU98	scaffold10	233361	233595	153	GME1798_g	GME1799_g	3.08	2	233361-233451	233534-233595
TU33	scaffold1	566399	566574	176	GME3462_g	GME3463_g	3.06	1	566399-566574
TU87	scaffold10	181754	181940	187	GME1783_g	GME1784_g	3	1	181754-181940
TU32	scaffold1	565403	565574	172	GME3462_g	GME3463_g	2.97	1	565403-565574
TU68	scaffold10	110111	110309	199	GME1766_g	GME1767_g	2.9	1	110111-110309
TU46	scaffold10	17413	17736	245	GME1742_g	GME1744_g	2.86	2	17413-17537	17617-17736
TU117	scaffold100	93076	93313	232	GME7160_g	GME7159_g	2.81	2	93076-93165	93172-93313
TU106	scaffold100	33516	33928	337	GME7141_g	GME7142_g	2.76	3	33516-33644	33707-33796	33811-33928
TU75	scaffold10	127448	127636	189	GME1769_g	GME1770_g	2.72	1	127448-127636
TU102	scaffold100	12854	13035	180	GME7137_g	GME7138_g	2.59	2	12854-12943	12946-13035
TU14	scaffold1	196673	196827	155	GME3334_g	GME3335_g	2.46	1	196673-196827
TU47	scaffold10	17739	17925	158	GME1742_g	GME1744_g	2.45	2	17739-17828	17858-17925
TU90	scaffold10	187110	187297	177	GME1784_g	GME1785_g	2.45	2	187110-187199	187211-187297
TU112	scaffold100	73265	73480	180	GME7154_g	GME7155_g	2.44	2	73265-73354	73391-73480
TU103	scaffold100	19316	19554	211	GME7138_g	GME7139_g	2.42	2	19316-19440	19469-19554
TU52	scaffold10	33935	34121	176	GME1748_g	GME1749_g	2.41	2	33935-34024	34036-34121
TU86	scaffold10	181067	181278	161	GME1783_g	GME1784_g	2.34	2	181067-181173	181225-181278
TU27	scaffold1	370282	370490	180	GME3395_g	GME3396_g	2.24	2	370282-370371	370401-370490
TU61	scaffold10	96196	96401	173	GME1764_g	GME1765_g	2.24	2	96196-96278	96312-96401
TU64	scaffold10	105644	105962	268	GME1765_g	GME1766_g	2.22	3	105644-105731	105754-105843	105873-105962
TU96	scaffold10	207937	208138	179	GME1790_g	GME1791_g	2.18	2	207937-208026	208050-208138
TU104	scaffold100	29558	29730	152	GME7140_g	GME7141_g	2.11	2	29558-29605	29627-29730
TU62	scaffold10	98491	98695	177	GME1764_g	GME1765_g	2	2	98491-98580	98609-98695
TU63	scaffold10	101195	101383	180	GME1764_g	GME1765_g	2	2	101195-101284	101294-101383
TU82	scaffold10	175317	175565	151	GME1782_g	GME1783_g	2	2	175317-175395	175494-175565
