# Supplementary material for: Transcriptome Analysis Revealed Highly Expressed Genes Encoding Secondary Metabolite Pathways and Small Cysteine-Rich Proteins in the Sclerotium of Lignosus rhinocerotis
Source: PLoS One. 2015 Nov 25;10(11):e0143549. doi: 10.1371/journal.pone.0143549 (PMC4659598; doi:10.1371/journal.pone.0143549)
Supplement: S3 Table — (XLSX) [file pone.0143549.s004.xlsx]

## Sheet: Sheet1
Scaffold	Coordinate	Region	Reference nucleotide	Consensus nucleotide	Codon change	Amino acid substitution	Type	Strand	Gene ID
scaffold1	12095	CDS	A	G	GCT->GCC	Ala->Ala	Syn	-	ID=GME3263_g;Name=GME3263_g;Parent=GME3263_g;[Complete];
scaffold1	12311	CDS	C	A	CTG->CTT	Leu->Leu	Syn	-	ID=GME3263_g;Name=GME3263_g;Parent=GME3263_g;[Complete];
scaffold1	12338	CDS	A	T	GCT->GCA	Ala->Ala	Syn	-	ID=GME3263_g;Name=GME3263_g;Parent=GME3263_g;[Complete];
scaffold1	12474	CDS	T	G	TCA->TCC	Ser->Ser	Syn	-	ID=GME3263_g;Name=GME3263_g;Parent=GME3263_g;[Complete];
scaffold1	13205	CDS	T	G	TCA->TCC	Ser->Ser	Syn	-	ID=GME3263_g;Name=GME3263_g;Parent=GME3263_g;[Complete];
scaffold1	14242	Non_gene	C	M
scaffold1	15071	CDS	G	A	ACC->ACT	Thr->Thr	Syn	-	ID=GME3264_g;Name=GME3264_g;Parent=GME3264_g;[Complete];
scaffold1	15207	CDS	G	A	ACG->ATG	Thr->Met	Non_Syn	-	ID=GME3264_g;Name=GME3264_g;Parent=GME3264_g;[Complete];
scaffold1	15302	CDS	C	G	GCG->GCC	Ala->Ala	Syn	-	ID=GME3264_g;Name=GME3264_g;Parent=GME3264_g;[Complete];
scaffold1	16129	CDS	G	C	GAC->GAG	Asp->Glu	Non_Syn	-	ID=GME3264_g;Name=GME3264_g;Parent=GME3264_g;[Complete];
scaffold1	16380	CDS	C	T	GAT->AAT	Asp->Asn	Non_Syn	-	ID=GME3264_g;Name=GME3264_g;Parent=GME3264_g;[Complete];
scaffold1	16757	CDS	C	T	CCG->CCA	Pro->Pro	Syn	-	ID=GME3264_g;Name=GME3264_g;Parent=GME3264_g;[Complete];
scaffold1	16920	CDS	C	A	GGT->GTT	Gly->Val	Non_Syn	-	ID=GME3264_g;Name=GME3264_g;Parent=GME3264_g;[Complete];
scaffold1	17046	CDS	C	T	CGT->CAT	Arg->His	Non_Syn	-	ID=GME3264_g;Name=GME3264_g;Parent=GME3264_g;[Complete];
scaffold1	17087	CDS	G	A	TAC->TAT	Tyr->Tyr	Syn	-	ID=GME3264_g;Name=GME3264_g;Parent=GME3264_g;[Complete];
scaffold1	17521	Non_gene	A	R
scaffold1	17919	Non_gene	A	M
scaffold1	18708	CDS	G	A	AGC->AAC	Ser->Asn	Non_Syn	+	ID=GME3265_g;Name=GME3265_g;Parent=GME3265_g;[Complete];
scaffold1	18782	CDS	A	G	ACC->GCC	Thr->Ala	Non_Syn	+	ID=GME3265_g;Name=GME3265_g;Parent=GME3265_g;[Complete];
scaffold1	19213	CDS	C	T	ATC->ATT	Ile->Ile	Syn	+	ID=GME3265_g;Name=GME3265_g;Parent=GME3265_g;[Complete];
scaffold1	21123	Non_gene	G	S
scaffold1	22238	CDS	T	C	GAT->GAC	Asp->Asp	Syn	+	ID=GME3265_g;Name=GME3265_g;Parent=GME3265_g;[Complete];
scaffold1	22280	CDS	C	G	ACC->ACG	Thr->Thr	Syn	+	ID=GME3265_g;Name=GME3265_g;Parent=GME3265_g;[Complete];
scaffold1	22487	CDS	C	A	CGA->AGA	Arg->Arg	Syn	+	ID=GME3265_g;Name=GME3265_g;Parent=GME3265_g;[Complete];
scaffold1	22806	Non_gene	A	W
scaffold1	22931	Non_gene	A	R
scaffold1	22949	Non_gene	A	R
scaffold1	23361	CDS	G	A	ATC->ATT	Ile->Ile	Syn	-	ID=GME3266_g;Name=GME3266_g;Parent=GME3266_g;[Complete];
scaffold1	23651	CDS	A	C	AAT->AAG	Asn->Lys	Non_Syn	-	ID=GME3266_g;Name=GME3266_g;Parent=GME3266_g;[Complete];
scaffold1	23947	CDS	T	C	CAA->CAG	Gln->Gln	Syn	-	ID=GME3266_g;Name=GME3266_g;Parent=GME3266_g;[Complete];
scaffold1	24424	Non_gene	T	Y
scaffold1	24489	CDS	A	G	TAT->TAC	Tyr->Tyr	Syn	-	ID=GME3266_g;Name=GME3266_g;Parent=GME3266_g;[Complete];
scaffold1	25145	Non_gene	G	S
scaffold1	25186	Non_gene	C	S
scaffold1	27730	Non_gene	A	M
scaffold1	27749	Non_gene	A	R
scaffold1	27983	Non_gene	C	Y
scaffold1	28910	Non_gene	T	G
scaffold1	29170	Non_gene	G	A
scaffold1	29180	Non_gene	T	C
scaffold1	30716	Non_gene	T	K
scaffold1	30730	Non_gene	C	Y
scaffold1	30926	Non_gene	A	R
scaffold1	31675	CDS	C	G	GTC->GTG	Val->Val	Syn	+	ID=GME3267_g;Name=GME3267_g;Parent=GME3267_g;[Complete];
scaffold1	31813	CDS	C	T	TTC->TTT	Phe->Phe	Syn	+	ID=GME3267_g;Name=GME3267_g;Parent=GME3267_g;[Complete];
scaffold1	31966	CDS	G	A	GAG->GAA	Glu->Glu	Syn	+	ID=GME3267_g;Name=GME3267_g;Parent=GME3267_g;[Complete];
scaffold1	32080	CDS	C	T	GCC->GCT	Ala->Ala	Syn	+	ID=GME3267_g;Name=GME3267_g;Parent=GME3267_g;[Complete];
scaffold1	32150	Non_gene	G	S
scaffold1	32325	Non_gene	A	R
scaffold1	33395	Non_gene	T	Y
scaffold1	34606	CDS	C	T	CTC->TTC	Leu->Phe	Non_Syn	+	ID=GME3268_g;Name=GME3268_g;Parent=GME3268_g;[Complete];
scaffold1	34902	CDS	A	G	CAA->CAG	Gln->Gln	Syn	+	ID=GME3268_g;Name=GME3268_g;Parent=GME3268_g;[Complete];
scaffold1	36174	Non_gene	C	Y
scaffold1	36584	Non_gene	T	K
scaffold1	36625	CDS	T	C	GTT->GCT	Val->Ala	Non_Syn	+	ID=GME3269_g;Name=GME3269_g;Parent=GME3269_g;[Complete];
scaffold1	36633	CDS	G	A	GAG->AAG	Glu->Lys	Non_Syn	+	ID=GME3269_g;Name=GME3269_g;Parent=GME3269_g;[Complete];
scaffold1	36663	Non_gene	C	M
scaffold1	36794	CDS	C	T	CAC->TAC	His->Tyr	Non_Syn	+	ID=GME3269_g;Name=GME3269_g;Parent=GME3269_g;[Complete];
scaffold1	37050	CDS	C	G	GCA->GGA	Ala->Gly	Non_Syn	+	ID=GME3269_g;Name=GME3269_g;Parent=GME3269_g;[Complete];
scaffold1	37056	CDS	T	A	ATG->AAG	Met->Lys	Non_Syn	+	ID=GME3269_g;Name=GME3269_g;Parent=GME3269_g;[Complete];
scaffold1	37093	CDS	A	G	GCA->GCG	Ala->Ala	Syn	+	ID=GME3269_g;Name=GME3269_g;Parent=GME3269_g;[Complete];
scaffold1	37303	Non_gene	C	Y
scaffold1	37311	Non_gene	A	R
scaffold1	37535	CDS	T	C	ATC->GTC	Ile->Val	Non_Syn	-	ID=GME3270_g;Name=GME3270_g;Parent=GME3270_g;[Complete];
scaffold1	37582	Non_gene	T	Y
scaffold1	37966	CDS	A	C	GGT->GGG	Gly->Gly	Syn	-	ID=GME3270_g;Name=GME3270_g;Parent=GME3270_g;[Complete];
scaffold1	38446	CDS	C	G	CTG->CTC	Leu->Leu	Syn	-	ID=GME3270_g;Name=GME3270_g;Parent=GME3270_g;[Complete];
scaffold1	38455	CDS	A	G	CAT->CAC	His->His	Syn	-	ID=GME3270_g;Name=GME3270_g;Parent=GME3270_g;[Complete];
scaffold1	38514	Non_gene	C	M
scaffold1	38601	CDS	A	G	ATT->ATC	Ile->Ile	Syn	-	ID=GME3270_g;Name=GME3270_g;Parent=GME3270_g;[Complete];
scaffold1	38739	CDS	T	C	TCA->TCG	Ser->Ser	Syn	-	ID=GME3270_g;Name=GME3270_g;Parent=GME3270_g;[Complete];
scaffold1	38793	CDS	A	G	CTT->CTC	Leu->Leu	Syn	-	ID=GME3270_g;Name=GME3270_g;Parent=GME3270_g;[Complete];
scaffold1	39608	CDS	G	T	TCC->TCA	Ser->Ser	Syn	-	ID=GME3270_g;Name=GME3270_g;Parent=GME3270_g;[Complete];
scaffold1	39654	CDS	T	A	CAC->CTC	His->Leu	Non_Syn	-	ID=GME3270_g;Name=GME3270_g;Parent=GME3270_g;[Complete];
scaffold1	40040	Non_gene	C	Y
scaffold1	40099	CDS	C	G	CCC->CCG	Pro->Pro	Syn	+	ID=GME3271_g;Name=GME3271_g;Parent=GME3271_g;[Complete];
scaffold1	40366	Non_gene	A	R
scaffold1	41081	CDS	G	A	ACG->ACA	Thr->Thr	Syn	+	ID=GME3271_g;Name=GME3271_g;Parent=GME3271_g;[Complete];
scaffold1	41416	CDS	A	G	CGT->CGC	Arg->Arg	Syn	-	ID=GME3272_g;Name=GME3272_g;Parent=GME3272_g;[Complete];
scaffold1	42656	CDS	G	C	CTC->CTG	Leu->Leu	Syn	-	ID=GME3272_g;Name=GME3272_g;Parent=GME3272_g;[Complete];
scaffold1	42973	CDS	G	C	AAG->AAC	Lys->Asn	Non_Syn	+	ID=GME3273_g;Name=GME3273_g;Parent=GME3273_g;[Complete];
scaffold1	43001	CDS	G	A	GTC->ATC	Val->Ile	Non_Syn	+	ID=GME3273_g;Name=GME3273_g;Parent=GME3273_g;[Complete];
scaffold1	43151	CDS	C	T	CTC->TTC	Leu->Phe	Non_Syn	+	ID=GME3273_g;Name=GME3273_g;Parent=GME3273_g;[Complete];
scaffold1	43233	CDS	C	A	ACG->AAG	Thr->Lys	Non_Syn	+	ID=GME3273_g;Name=GME3273_g;Parent=GME3273_g;[Complete];
scaffold1	43238	CDS	T	C	TCA->CCA	Ser->Pro	Non_Syn	+	ID=GME3273_g;Name=GME3273_g;Parent=GME3273_g;[Complete];
scaffold1	43323	CDS	T	C	TTT->TCT	Phe->Ser	Non_Syn	+	ID=GME3273_g;Name=GME3273_g;Parent=GME3273_g;[Complete];
scaffold1	43462	CDS	G	C	GTG->GTC	Val->Val	Syn	+	ID=GME3273_g;Name=GME3273_g;Parent=GME3273_g;[Complete];
scaffold1	43489	CDS	A	G	GGA->GGG	Gly->Gly	Syn	+	ID=GME3273_g;Name=GME3273_g;Parent=GME3273_g;[Complete];
scaffold1	43683	Non_gene	T	Y
scaffold1	44081	CDS	A	G	TCC->CCC	Ser->Pro	Non_Syn	-	ID=GME3274_g;Name=GME3274_g;Parent=GME3274_g;[Complete];
scaffold1	44091	CDS	G	A	CAC->CAT	His->His	Syn	-	ID=GME3274_g;Name=GME3274_g;Parent=GME3274_g;[Complete];
scaffold1	44245	CDS	G	A	GCC->GTC	Ala->Val	Non_Syn	-	ID=GME3274_g;Name=GME3274_g;Parent=GME3274_g;[Complete];
scaffold1	44254	CDS	A	G	ATC->ACC	Ile->Thr	Non_Syn	-	ID=GME3274_g;Name=GME3274_g;Parent=GME3274_g;[Complete];
scaffold1	44299	CDS	C	T	GGC->GAC	Gly->Asp	Non_Syn	-	ID=GME3274_g;Name=GME3274_g;Parent=GME3274_g;[Complete];
scaffold1	44327	Non_gene	C	Y
scaffold1	44493	Non_gene	A	M
scaffold1	44998	Non_gene	A	R
scaffold1	45060	Non_gene	T	Y
scaffold1	45251	CDS	C	T	ATC->ATT	Ile->Ile	Syn	+	ID=GME3275_g;Name=GME3275_g;Parent=GME3275_g;[Complete];
scaffold1	46251	CDS	A	C	GAA->GAC	Glu->Asp	Non_Syn	+	ID=GME3275_g;Name=GME3275_g;Parent=GME3275_g;[Complete];
scaffold1	46659	CDS	C	T	CTC->CTT	Leu->Leu	Syn	+	ID=GME3275_g;Name=GME3275_g;Parent=GME3275_g;[Complete];
scaffold1	47160	Non_gene	G	R
scaffold1	47287	Non_gene	G	R
scaffold1	47701	Non_gene	A	R
scaffold1	47729	Non_gene	C	Y
scaffold1	47928	CDS	G	A	CGG->CGA	Arg->Arg	Syn	+	ID=GME3276_g;Name=GME3276_g;Parent=GME3276_g;[Complete];
scaffold1	48051	CDS	A	C	GCA->GCC	Ala->Ala	Syn	+	ID=GME3276_g;Name=GME3276_g;Parent=GME3276_g;[Complete];
scaffold1	48294	CDS	A	G	GGA->GGG	Gly->Gly	Syn	+	ID=GME3276_g;Name=GME3276_g;Parent=GME3276_g;[Complete];
scaffold1	48428	CDS	T	C	CTT->CCT	Leu->Pro	Non_Syn	+	ID=GME3276_g;Name=GME3276_g;Parent=GME3276_g;[Complete];
scaffold1	48483	CDS	A	C	CTA->CTC	Leu->Leu	Syn	+	ID=GME3276_g;Name=GME3276_g;Parent=GME3276_g;[Complete];
scaffold1	48498	CDS	T	C	GTT->GTC	Val->Val	Syn	+	ID=GME3276_g;Name=GME3276_g;Parent=GME3276_g;[Complete];
scaffold1	48815	Non_gene	C	S
scaffold1	48825	Non_gene	T	Y
scaffold1	49169	Non_gene	T	K
scaffold1	49256	Non_gene	A	R
scaffold1	49534	CDS	G	T	GTC->TTC	Val->Phe	Non_Syn	+	ID=GME3277_g;Name=GME3277_g;Parent=GME3277_g;[Complete];
scaffold1	50163	CDS	G	A	GGG->GGA	Gly->Gly	Syn	+	ID=GME3277_g;Name=GME3277_g;Parent=GME3277_g;[Complete];
scaffold1	50600	Non_gene	C	S
scaffold1	51147	CDS	T	C	CAT->CAC	His->His	Syn	+	ID=GME3278_g;Name=GME3278_g;Parent=GME3278_g;[Complete];
scaffold1	53002	CDS	A	G	ATT->GTT	Ile->Val	Non_Syn	+	ID=GME3278_g;Name=GME3278_g;Parent=GME3278_g;[Complete];
scaffold1	54513	CDS	C	G	ACC->AGC	Thr->Ser	Non_Syn	+	ID=GME3278_g;Name=GME3278_g;Parent=GME3278_g;[Complete];
scaffold1	55215	CDS	C	T	CGC->CGT	Arg->Arg	Syn	+	ID=GME3278_g;Name=GME3278_g;Parent=GME3278_g;[Complete];
scaffold1	55671	CDS	G	A	GCG->GCA	Ala->Ala	Syn	+	ID=GME3278_g;Name=GME3278_g;Parent=GME3278_g;[Complete];
scaffold1	55902	Non_gene	A	R
scaffold1	56330	CDS	A	G	TTT->TTC	Phe->Phe	Syn	-	ID=GME3279_g;Name=GME3279_g;Parent=GME3279_g;[Complete];
scaffold1	56338	CDS	C	T	GCC->ACC	Ala->Thr	Non_Syn	-	ID=GME3279_g;Name=GME3279_g;Parent=GME3279_g;[Complete];
scaffold1	56348	CDS	T	C	AAA->AAG	Lys->Lys	Syn	-	ID=GME3279_g;Name=GME3279_g;Parent=GME3279_g;[Complete];
scaffold1	56740	CDS	C	T	CAG->CAA	Gln->Gln	Syn	-	ID=GME3279_g;Name=GME3279_g;Parent=GME3279_g;[Complete];
scaffold1	57918	CDS	A	T	ATT->ATA	Ile->Ile	Syn	-	ID=GME3280_g;Name=GME3280_g;Parent=GME3280_g;[Complete];
scaffold1	58807	Non_gene	A	W
scaffold1	58981	Non_gene	C	T
scaffold1	59100	Non_gene	C	Y
scaffold1	59360	Non_gene	C	S
scaffold1	59576	Non_gene	G	K
scaffold1	59734	Non_gene	G	R
scaffold1	60122	CDS	A	G	CCA->CCG	Pro->Pro	Syn	+	ID=GME3281_g;Name=GME3281_g;Parent=GME3281_g;[Complete];
scaffold1	60470	Non_gene	G	R
scaffold1	60491	Non_gene	T	Y
scaffold1	60512	CDS	A	C	AGT->CGT	Ser->Arg	Non_Syn	+	ID=GME3281_g;Name=GME3281_g;Parent=GME3281_g;[Complete];
scaffold1	60556	CDS	C	T	GAC->GAT	Asp->Asp	Syn	+	ID=GME3281_g;Name=GME3281_g;Parent=GME3281_g;[Complete];
scaffold1	60577	CDS	C	A	TTC->TTA	Phe->Leu	Non_Syn	+	ID=GME3281_g;Name=GME3281_g;Parent=GME3281_g;[Complete];
scaffold1	60829	CDS	T	C	GTG->GCG	Val->Ala	Non_Syn	+	ID=GME3281_g;Name=GME3281_g;Parent=GME3281_g;[Complete];
scaffold1	60858	CDS	T	C	TGC->CGC	Cys->Arg	Non_Syn	+	ID=GME3281_g;Name=GME3281_g;Parent=GME3281_g;[Complete];
scaffold1	60946	CDS	C	A	ACG->AAG	Thr->Lys	Non_Syn	+	ID=GME3281_g;Name=GME3281_g;Parent=GME3281_g;[Complete];
scaffold1	61054	CDS	A	C	AAG->ACG	Lys->Thr	Non_Syn	+	ID=GME3281_g;Name=GME3281_g;Parent=GME3281_g;[Complete];
scaffold1	61167	Non_gene	A	R
scaffold1	61199	Non_gene	C	Y
scaffold1	61652	Non_gene	C	S
scaffold1	61666	Non_gene	C	Y
scaffold1	61727	Non_gene	T	K
scaffold1	61800	Non_gene	G	R
scaffold1	61874	Non_gene	G	R
scaffold1	61883	Non_gene	A	R
scaffold1	62347	CDS	A	G	GGT->GGC	Gly->Gly	Syn	-	ID=GME3282_g;Name=GME3282_g;Parent=GME3282_g;[Complete];
scaffold1	62596	CDS	C	G	GAG->GAC	Glu->Asp	Non_Syn	-	ID=GME3282_g;Name=GME3282_g;Parent=GME3282_g;[Complete];
scaffold1	63375	CDS	G	C	GAC->GAG	Asp->Glu	Non_Syn	-	ID=GME3282_g;Name=GME3282_g;Parent=GME3282_g;[Complete];
scaffold1	63493	CDS	G	C	ACC->AGC	Thr->Ser	Non_Syn	-	ID=GME3282_g;Name=GME3282_g;Parent=GME3282_g;[Complete];
scaffold1	63571	CDS	A	T	ATG->AAG	Met->Lys	Non_Syn	-	ID=GME3282_g;Name=GME3282_g;Parent=GME3282_g;[Complete];
scaffold1	64135	CDS	G	T	TCC->TCA	Ser->Ser	Syn	-	ID=GME3282_g;Name=GME3282_g;Parent=GME3282_g;[Complete];
scaffold1	64309	CDS	C	T	GTT->ATT	Val->Ile	Non_Syn	-	ID=GME3282_g;Name=GME3282_g;Parent=GME3282_g;[Complete];
scaffold1	64987	CDS	A	G	GTA->GCA	Val->Ala	Non_Syn	-	ID=GME3282_g;Name=GME3282_g;Parent=GME3282_g;[Complete];
scaffold1	65932	CDS	G	T	GGC->GGA	Gly->Gly	Syn	-	ID=GME3283_g;Name=GME3283_g;Parent=GME3283_g;[Complete];
scaffold1	66160	CDS	T	G	CGA->CGC	Arg->Arg	Syn	-	ID=GME3283_g;Name=GME3283_g;Parent=GME3283_g;[Complete];
scaffold1	66386	Non_gene	G	R
scaffold1	66719	CDS	A	G	CCT->CCC	Pro->Pro	Syn	-	ID=GME3283_g;Name=GME3283_g;Parent=GME3283_g;[Complete];
scaffold1	66915	Non_gene	C	M
scaffold1	67131	Non_gene	G	S
scaffold1	67493	Non_gene	A	M
scaffold1	68188	CDS	T	C	CTT->CTC	Leu->Leu	Syn	+	ID=GME3284_g;Name=GME3284_g;Parent=GME3284_g;[Complete];
scaffold1	68676	Non_gene	A	W
scaffold1	68805	Non_gene	C	S
scaffold1	69039	Non_gene	A	R
scaffold1	69355	CDS	C	G	CCT->GCT	Pro->Ala	Non_Syn	+	ID=GME3285_g;Name=GME3285_g;Parent=GME3285_g;[Complete];
scaffold1	69368	CDS	A	T	GAC->GTC	Asp->Val	Non_Syn	+	ID=GME3285_g;Name=GME3285_g;Parent=GME3285_g;[Complete];
scaffold1	69485	Non_gene	A	R
scaffold1	69505	Non_gene	G	S
scaffold1	69722	CDS	G	A	AAG->AAA	Lys->Lys	Syn	+	ID=GME3285_g;Name=GME3285_g;Parent=GME3285_g;[Complete];
scaffold1	70193	CDS	A	G	ATC->GTC	Ile->Val	Non_Syn	+	ID=GME3285_g;Name=GME3285_g;Parent=GME3285_g;[Complete];
scaffold1	70234	Non_gene	T	Y
scaffold1	70308	CDS	C	T	CTG->TTG	Leu->Leu	Syn	+	ID=GME3285_g;Name=GME3285_g;Parent=GME3285_g;[Complete];
scaffold1	70491	CDS	T	G	TCT->GCT	Ser->Ala	Non_Syn	+	ID=GME3285_g;Name=GME3285_g;Parent=GME3285_g;[Complete];
scaffold1	70525	CDS	A	C	GAA->GCA	Glu->Ala	Non_Syn	+	ID=GME3285_g;Name=GME3285_g;Parent=GME3285_g;[Complete];
scaffold1	70540	CDS	C	T	TCT->TTT	Ser->Phe	Non_Syn	+	ID=GME3285_g;Name=GME3285_g;Parent=GME3285_g;[Complete];
scaffold1	70557	Non_gene	A	R
scaffold1	70643	CDS	C	T	GCT->GTT	Ala->Val	Non_Syn	+	ID=GME3285_g;Name=GME3285_g;Parent=GME3285_g;[Complete];
scaffold1	70654	CDS	T	C	TAT->CAT	Tyr->His	Non_Syn	+	ID=GME3285_g;Name=GME3285_g;Parent=GME3285_g;[Complete];
scaffold1	70923	CDS	T	C	TCT->CCT	Ser->Pro	Non_Syn	+	ID=GME3285_g;Name=GME3285_g;Parent=GME3285_g;[Complete];
scaffold1	70976	CDS	G	A	GCG->GCA	Ala->Ala	Syn	+	ID=GME3285_g;Name=GME3285_g;Parent=GME3285_g;[Complete];
scaffold1	71247	Non_gene	A	R
scaffold1	71317	Non_gene	G	R
scaffold1	71449	Non_gene	T	Y
scaffold1	71505	CDS	A	G	TTT->TTC	Phe->Phe	Syn	-	ID=GME3286_g;Name=GME3286_g;Parent=GME3286_g;[Complete];
scaffold1	71954	CDS	G	C	CGC->GGC	Arg->Gly	Non_Syn	-	ID=GME3286_g;Name=GME3286_g;Parent=GME3286_g;[Complete];
scaffold1	72062	CDS	G	T	CAC->AAC	His->Asn	Non_Syn	-	ID=GME3286_g;Name=GME3286_g;Parent=GME3286_g;[Complete];
scaffold1	72286	CDS	G	A	CCA->CTA	Pro->Leu	Non_Syn	-	ID=GME3286_g;Name=GME3286_g;Parent=GME3286_g;[Complete];
scaffold1	72394	CDS	A	G	CTC->CCC	Leu->Pro	Non_Syn	-	ID=GME3286_g;Name=GME3286_g;Parent=GME3286_g;[Complete];
scaffold1	72401	CDS	C	G	GGC->CGC	Gly->Arg	Non_Syn	-	ID=GME3286_g;Name=GME3286_g;Parent=GME3286_g;[Complete];
scaffold1	72612	CDS	T	A	CCA->CCT	Pro->Pro	Syn	-	ID=GME3286_g;Name=GME3286_g;Parent=GME3286_g;[Complete];
scaffold1	72848	CDS	A	G	TGG->CGG	Trp->Arg	Non_Syn	-	ID=GME3286_g;Name=GME3286_g;Parent=GME3286_g;[Complete];
scaffold1	73162	CDS	T	C	AAC->GAC	Asn->Asp	Non_Syn	-	ID=GME3286_g;Name=GME3286_g;Parent=GME3286_g;[Complete];
scaffold1	73193	CDS	A	G	ATT->ATC	Ile->Ile	Syn	-	ID=GME3286_g;Name=GME3286_g;Parent=GME3286_g;[Complete];
scaffold1	73264	Non_gene	T	C
scaffold1	73410	CDS	G	T	ATC->ATA	Ile->Ile	Syn	-	ID=GME3286_g;Name=GME3286_g;Parent=GME3286_g;[Complete];
scaffold1	73444	CDS	G	T	ACA->AAA	Thr->Lys	Non_Syn	-	ID=GME3286_g;Name=GME3286_g;Parent=GME3286_g;[Complete];
scaffold1	73455	CDS	A	T	ACT->ACA	Thr->Thr	Syn	-	ID=GME3286_g;Name=GME3286_g;Parent=GME3286_g;[Complete];
scaffold1	73490	CDS	G	A	CTG->TTG	Leu->Leu	Syn	-	ID=GME3286_g;Name=GME3286_g;Parent=GME3286_g;[Complete];
scaffold1	73618	CDS	T	A	ACC->TCC	Thr->Ser	Non_Syn	-	ID=GME3286_g;Name=GME3286_g;Parent=GME3286_g;[Complete];
scaffold1	73811	CDS	C	T	GGT->GAT	Gly->Asp	Non_Syn	-	ID=GME3286_g;Name=GME3286_g;Parent=GME3286_g;[Complete];
scaffold1	73859	CDS	G	A	TCA->TTA	Ser->Leu	Non_Syn	-	ID=GME3286_g;Name=GME3286_g;Parent=GME3286_g;[Complete];
scaffold1	73864	CDS	A	T	ATT->ATA	Ile->Ile	Syn	-	ID=GME3286_g;Name=GME3286_g;Parent=GME3286_g;[Complete];
scaffold1	74006	CDS	G	A	ACT->ATT	Thr->Ile	Non_Syn	-	ID=GME3286_g;Name=GME3286_g;Parent=GME3286_g;[Complete];
scaffold1	74013	CDS	G	T	CTT->ATT	Leu->Ile	Non_Syn	-	ID=GME3286_g;Name=GME3286_g;Parent=GME3286_g;[Complete];
scaffold1	74068	CDS	C	T	CCG->CCA	Pro->Pro	Syn	-	ID=GME3286_g;Name=GME3286_g;Parent=GME3286_g;[Complete];
scaffold1	74074	CDS	C	T	ACG->ACA	Thr->Thr	Syn	-	ID=GME3286_g;Name=GME3286_g;Parent=GME3286_g;[Complete];
scaffold1	74791	CDS	T	C	AAT->GAT	Asn->Asp	Non_Syn	-	ID=GME3286_g;Name=GME3286_g;Parent=GME3286_g;[Complete];
scaffold1	75688	CDS	G	C	GTC->CTC	Val->Leu	Non_Syn	+	ID=GME3287_g;Name=GME3287_g;Parent=GME3287_g;[Complete];
scaffold1	76516	Non_gene	A	R
scaffold1	76949	Non_gene	C	Y
scaffold1	77796	Non_gene	G	K
scaffold1	80987	CDS	T	C	TAC->CAC	Tyr->His	Non_Syn	+	ID=GME3288_g;Name=GME3288_g;Parent=GME3288_g;[Complete];
scaffold1	82133	CDS	C	T	GAC->GAT	Asp->Asp	Syn	+	ID=GME3288_g;Name=GME3288_g;Parent=GME3288_g;[Complete];
scaffold1	82869	Non_gene	C	S
scaffold1	83652	CDS	G	T	CGG->AGG	Arg->Arg	Syn	-	ID=GME3289_g;Name=GME3289_g;Parent=GME3289_g;[Complete];
scaffold1	84550	Non_gene	G	S
scaffold1	86453	Non_gene	T	Y
scaffold1	90580	Non_gene	G	K
scaffold1	91206	CDS	G	A	CCA->CTA	Pro->Leu	Non_Syn	-	ID=GME3291_g;Name=GME3291_g;Parent=GME3291_g;[Complete];
scaffold1	91727	Non_gene	G	R
scaffold1	91743	Non_gene	T	K
scaffold1	92702	Non_gene	A	R
scaffold1	92913	CDS	A	G	TTG->CTG	Leu->Leu	Syn	-	ID=GME3292_g;Name=GME3292_g;Parent=GME3292_g;[Complete];
scaffold1	93345	CDS	A	G	TTG->CTG	Leu->Leu	Syn	-	ID=GME3292_g;Name=GME3292_g;Parent=GME3292_g;[Complete];
scaffold1	95749	Non_gene	A	R
scaffold1	99096	Non_gene	A	M
scaffold1	100435	CDS	C	T	TAC->TAT	Tyr->Tyr	Syn	+	ID=GME3294_g;Name=GME3294_g;Parent=GME3294_g;[Complete];
scaffold1	101114	CDS	C	G	TCC->TGC	Ser->Cys	Non_Syn	+	ID=GME3294_g;Name=GME3294_g;Parent=GME3294_g;[Complete];
scaffold1	104666	CDS	A	G	TAT->TAC	Tyr->Tyr	Syn	-	ID=GME3296_g;Name=GME3296_g;Parent=GME3296_g;[Complete];
scaffold1	104689	CDS	T	C	ATT->GTT	Ile->Val	Non_Syn	-	ID=GME3296_g;Name=GME3296_g;Parent=GME3296_g;[Complete];
scaffold1	105840	Non_gene	C	S
scaffold1	105918	Non_gene	C	M
scaffold1	106618	Non_gene	C	Y
scaffold1	106624	Non_gene	A	W
scaffold1	106681	Non_gene	T	Y
scaffold1	106897	Non_gene	G	R
scaffold1	107201	Non_gene	A	W
scaffold1	107595	CDS	T	C	CAC->CGC	His->Arg	Non_Syn	-	ID=GME3297_g;Name=GME3297_g;Parent=GME3297_g;[Complete];
scaffold1	108582	Non_gene	T	Y
scaffold1	108938	Non_gene	A	R
scaffold1	108952	Non_gene	C	Y
scaffold1	110432	CDS	A	G	ATA->GTA	Ile->Val	Non_Syn	+	ID=GME3298_g;Name=GME3298_g;Parent=GME3298_g;[Complete];
scaffold1	110728	Non_gene	G	R
scaffold1	112369	CDS	T	C	TTG->CTG	Leu->Leu	Syn	+	ID=GME3300_g;Name=GME3300_g;Parent=GME3300_g;[Complete];
scaffold1	112883	CDS	T	C	GTT->GTC	Val->Val	Syn	+	ID=GME3300_g;Name=GME3300_g;Parent=GME3300_g;[Complete];
scaffold1	112986	CDS	G	A	GAT->AAT	Asp->Asn	Non_Syn	+	ID=GME3300_g;Name=GME3300_g;Parent=GME3300_g;[Complete];
scaffold1	113222	Non_gene	C	S
scaffold1	113236	Non_gene	T	W
scaffold1	114227	CDS	G	A	CAG->CAA	Gln->Gln	Syn	+	ID=GME3301_g;Name=GME3301_g;Parent=GME3301_g;[Complete];
scaffold1	114233	CDS	G	A	ACG->ACA	Thr->Thr	Syn	+	ID=GME3301_g;Name=GME3301_g;Parent=GME3301_g;[Complete];
scaffold1	115376	Non_gene	G	R
scaffold1	115422	Non_gene	C	M
scaffold1	115687	Non_gene	A	W
scaffold1	115954	Non_gene	A	R
scaffold1	116726	Non_gene	G	S
scaffold1	117559	CDS	A	C	GTT->GGT	Val->Gly	Non_Syn	-	ID=GME3303_g;Name=GME3303_g;Parent=GME3303_g;[Complete];
scaffold1	118377	CDS	G	A	CTC->TTC	Leu->Phe	Non_Syn	-	ID=GME3303_g;Name=GME3303_g;Parent=GME3303_g;[Complete];
scaffold1	119722	CDS	G	A	TTG->TTA	Leu->Leu	Syn	+	ID=GME3304_g;Name=GME3304_g;Parent=GME3304_g;[Complete];
scaffold1	120637	CDS	G	A	GTG->GTA	Val->Val	Syn	+	ID=GME3304_g;Name=GME3304_g;Parent=GME3304_g;[Complete];
scaffold1	122084	CDS	G	A	CCC->TCC	Pro->Ser	Non_Syn	-	ID=GME3305_g;Name=GME3305_g;Parent=GME3305_g;[Complete];
scaffold1	122103	CDS	G	A	GAC->GAT	Asp->Asp	Syn	-	ID=GME3305_g;Name=GME3305_g;Parent=GME3305_g;[Complete];
scaffold1	122300	CDS	C	T	GAA->AAA	Glu->Lys	Non_Syn	-	ID=GME3305_g;Name=GME3305_g;Parent=GME3305_g;[Complete];
scaffold1	122550	CDS	G	A	TTC->TTT	Phe->Phe	Syn	-	ID=GME3305_g;Name=GME3305_g;Parent=GME3305_g;[Complete];
scaffold1	123117	CDS	G	C	CTC->CTG	Leu->Leu	Syn	-	ID=GME3305_g;Name=GME3305_g;Parent=GME3305_g;[Complete];
scaffold1	124573	Non_gene	C	Y
scaffold1	124679	Non_gene	C	Y
scaffold1	124687	Non_gene	G	R
scaffold1	124697	Non_gene	C	M
scaffold1	124791	Non_gene	T	W
scaffold1	124888	Non_gene	A	M
scaffold1	124922	Non_gene	A	R
scaffold1	124938	Non_gene	C	Y
scaffold1	124969	Non_gene	A	M
scaffold1	125236	Non_gene	T	W
scaffold1	125332	Non_gene	C	S
scaffold1	126200	Non_gene	T	W
scaffold1	126512	Non_gene	G	R
scaffold1	126666	CDS	A	G	GTT->GTC	Val->Val	Syn	-	ID=GME3306_g;Name=GME3306_g;Parent=GME3306_g;[Complete];
scaffold1	126699	CDS	G	A	CTC->CTT	Leu->Leu	Syn	-	ID=GME3306_g;Name=GME3306_g;Parent=GME3306_g;[Complete];
scaffold1	127660	Non_gene	G	R
scaffold1	127705	Non_gene	A	R
scaffold1	128390	CDS	G	A	CCG->TCG	Pro->Ser	Non_Syn	-	ID=GME3307_g;Name=GME3307_g;Parent=GME3307_g;[Complete];
scaffold1	128721	CDS	C	T	TCG->TCA	Ser->Ser	Syn	-	ID=GME3307_g;Name=GME3307_g;Parent=GME3307_g;[Complete];
scaffold1	128769	CDS	G	T	ATC->ATA	Ile->Ile	Syn	-	ID=GME3307_g;Name=GME3307_g;Parent=GME3307_g;[Complete];
scaffold1	129926	Non_gene	A	R
scaffold1	129948	Non_gene	A	R
scaffold1	130488	Non_gene	T	Y
scaffold1	130514	Non_gene	G	R
scaffold1	132435	CDS	T	C	CTC->CCC	Leu->Pro	Non_Syn	+	ID=GME3308_g;Name=GME3308_g;Parent=GME3308_g;[Complete];
scaffold1	132536	CDS	T	C	TGT->TGC	Cys->Cys	Syn	+	ID=GME3308_g;Name=GME3308_g;Parent=GME3308_g;[Complete];
scaffold1	133298	CDS	A	G	CCT->CCC	Pro->Pro	Syn	-	ID=GME3309_g;Name=GME3309_g;Parent=GME3309_g;[Complete];
scaffold1	133558	CDS	A	G	AAT->AAC	Asn->Asn	Syn	-	ID=GME3309_g;Name=GME3309_g;Parent=GME3309_g;[Complete];
scaffold1	133806	CDS	G	A	TTC->TTT	Phe->Phe	Syn	-	ID=GME3309_g;Name=GME3309_g;Parent=GME3309_g;[Complete];
scaffold1	137700	CDS	C	G	GGT->GCT	Gly->Ala	Non_Syn	-	ID=GME3309_g;Name=GME3309_g;Parent=GME3309_g;[Complete];
scaffold1	137705	CDS	G	C	TTC->TTG	Phe->Leu	Non_Syn	-	ID=GME3309_g;Name=GME3309_g;Parent=GME3309_g;[Complete];
scaffold1	137720	CDS	C	G	TCG->TCC	Ser->Ser	Syn	-	ID=GME3309_g;Name=GME3309_g;Parent=GME3309_g;[Complete];
scaffold1	138184	CDS	G	T	CGG->AGG	Arg->Arg	Syn	-	ID=GME3309_g;Name=GME3309_g;Parent=GME3309_g;[Complete];
scaffold1	139405	CDS	G	A	TCT->TTT	Ser->Phe	Non_Syn	-	ID=GME3309_g;Name=GME3309_g;Parent=GME3309_g;[Complete];
scaffold1	139498	CDS	A	G	ATC->ACC	Ile->Thr	Non_Syn	-	ID=GME3309_g;Name=GME3309_g;Parent=GME3309_g;[Complete];
scaffold1	139812	CDS	A	G	ATT->ATC	Ile->Ile	Syn	-	ID=GME3309_g;Name=GME3309_g;Parent=GME3309_g;[Complete];
scaffold1	140656	CDS	C	T	GAG->GAA	Glu->Glu	Syn	-	ID=GME3310_g;Name=GME3310_g;Parent=GME3310_g;[Complete];
scaffold1	141509	Non_gene	T	Y
scaffold1	142541	CDS	T	C	ATT->ATC	Ile->Ile	Syn	+	ID=GME3311_g;Name=GME3311_g;Parent=GME3311_g;[Complete];
scaffold1	142662	CDS	A	G	GGA->GGG	Gly->Gly	Syn	+	ID=GME3311_g;Name=GME3311_g;Parent=GME3311_g;[Complete];
scaffold1	143097	CDS	T	C	GAT->GAC	Asp->Asp	Syn	+	ID=GME3311_g;Name=GME3311_g;Parent=GME3311_g;[Complete];
scaffold1	143220	CDS	T	G	GTT->GTG	Val->Val	Syn	+	ID=GME3311_g;Name=GME3311_g;Parent=GME3311_g;[Complete];
scaffold1	143329	Non_gene	C	S
scaffold1	143525	Non_gene	A	M
scaffold1	144627	Non_gene	C	Y
scaffold1	144841	Non_gene	G	S
scaffold1	145501	Non_gene	A	W
scaffold1	145538	CDS	G	A	CTG->TTG	Leu->Leu	Syn	-	ID=GME3314_g;Name=GME3314_g;Parent=GME3314_g;[Complete];
scaffold1	145554	CDS	T	A	GTA->GTT	Val->Val	Syn	-	ID=GME3314_g;Name=GME3314_g;Parent=GME3314_g;[Complete];
scaffold1	146608	Non_gene	G	R
scaffold1	146615	Non_gene	G	S
scaffold1	146680	Non_gene	C	Y
scaffold1	147047	Non_gene	G	R
scaffold1	147077	Non_gene	G	R
scaffold1	147443	CDS	G	A	CTG->CTA	Leu->Leu	Syn	+	ID=GME3315_g;Name=GME3315_g;Parent=GME3315_g;[Complete];
scaffold1	147763	Non_gene	A	M
scaffold1	147873	CDS	A	C	AGC->CGC	Ser->Arg	Non_Syn	+	ID=GME3315_g;Name=GME3315_g;Parent=GME3315_g;[Complete];
scaffold1	148544	CDS	A	G	GGA->GGG	Gly->Gly	Syn	+	ID=GME3315_g;Name=GME3315_g;Parent=GME3315_g;[Complete];
scaffold1	148672	CDS	G	A	AGG->AAG	Arg->Lys	Non_Syn	+	ID=GME3315_g;Name=GME3315_g;Parent=GME3315_g;[Complete];
scaffold1	148788	Non_gene	T	Y
scaffold1	148841	Non_gene	A	M
scaffold1	148995	CDS	A	T	CAG->CTG	Gln->Leu	Non_Syn	+	ID=GME3315_g;Name=GME3315_g;Parent=GME3315_g;[Complete];
scaffold1	149239	CDS	G	T	CTG->CTT	Leu->Leu	Syn	+	ID=GME3315_g;Name=GME3315_g;Parent=GME3315_g;[Complete];
scaffold1	151095	Non_gene	C	Y
scaffold1	151166	Non_gene	C	Y
scaffold1	151220	Non_gene	T	Y
scaffold1	151258	Non_gene	G	R
scaffold1	151573	Non_gene	A	R
scaffold1	151679	Non_gene	A	R
scaffold1	151906	CDS	A	G	TTT->TTC	Phe->Phe	Syn	-	ID=GME3316_g;Name=GME3316_g;Parent=GME3316_g;[Complete];
scaffold1	152310	CDS	G	C	CGC->CGG	Arg->Arg	Syn	-	ID=GME3316_g;Name=GME3316_g;Parent=GME3316_g;[Complete];
scaffold1	152881	CDS	A	G	CTA->CCA	Leu->Pro	Non_Syn	-	ID=GME3316_g;Name=GME3316_g;Parent=GME3316_g;[Complete];
scaffold1	152888	CDS	A	G	TAC->CAC	Tyr->His	Non_Syn	-	ID=GME3316_g;Name=GME3316_g;Parent=GME3316_g;[Complete];
scaffold1	153945	Non_gene	C	S
scaffold1	154208	Non_gene	C	Y
scaffold1	154249	CDS	G	C	CTC->CTG	Leu->Leu	Syn	-	ID=GME3317_g;Name=GME3317_g;Parent=GME3317_g;[Complete];
scaffold1	155793	Non_gene	C	S
scaffold1	156139	Non_gene	C	Y
scaffold1	156261	Non_gene	A	M
scaffold1	156353	Non_gene	C	S
scaffold1	156440	Non_gene	T	Y
scaffold1	156751	Non_gene	T	Y
scaffold1	156939	CDS	A	G	AGC->GGC	Ser->Gly	Non_Syn	+	ID=GME3318_g;Name=GME3318_g;Parent=GME3318_g;[Complete];
scaffold1	157247	CDS	T	C	CTT->CTC	Leu->Leu	Syn	+	ID=GME3318_g;Name=GME3318_g;Parent=GME3318_g;[Complete];
scaffold1	158520	Non_gene	T	W
scaffold1	158555	Non_gene	G	S
scaffold1	158853	Non_gene	G	S
scaffold1	159844	Non_gene	T	Y
scaffold1	160429	Non_gene	G	R
scaffold1	161252	CDS	A	G	GAG->GGG	Glu->Gly	Non_Syn	+	ID=GME3319_g;Name=GME3319_g;Parent=GME3319_g;[Complete];
scaffold1	161538	CDS	A	G	CAA->CAG	Gln->Gln	Syn	+	ID=GME3319_g;Name=GME3319_g;Parent=GME3319_g;[Complete];
scaffold1	161562	CDS	G	A	CAG->CAA	Gln->Gln	Syn	+	ID=GME3319_g;Name=GME3319_g;Parent=GME3319_g;[Complete];
scaffold1	162724	Non_gene	T	W
scaffold1	162743	CDS	C	T	CTA->TTA	Leu->Leu	Syn	+	ID=GME3320_g;Name=GME3320_g;Parent=GME3320_g;[Complete];
scaffold1	162796	CDS	T	C	CTT->CTC	Leu->Leu	Syn	+	ID=GME3320_g;Name=GME3320_g;Parent=GME3320_g;[Complete];
scaffold1	163916	CDS	G	A	GGA->AGA	Gly->Arg	Non_Syn	+	ID=GME3320_g;Name=GME3320_g;Parent=GME3320_g;[Complete];
scaffold1	164096	CDS	C	G	CTC->GTC	Leu->Val	Non_Syn	+	ID=GME3320_g;Name=GME3320_g;Parent=GME3320_g;[Complete];
scaffold1	164290	CDS	A	G	GAA->GAG	Glu->Glu	Syn	+	ID=GME3320_g;Name=GME3320_g;Parent=GME3320_g;[Complete];
scaffold1	164377	CDS	C	T	TAC->TAT	Tyr->Tyr	Syn	+	ID=GME3320_g;Name=GME3320_g;Parent=GME3320_g;[Complete];
scaffold1	164491	CDS	A	G	GAA->GAG	Glu->Glu	Syn	+	ID=GME3320_g;Name=GME3320_g;Parent=GME3320_g;[Complete];
scaffold1	164622	Non_gene	C	Y
scaffold1	164635	Non_gene	A	R
scaffold1	164654	Non_gene	G	K
scaffold1	164662	Non_gene	C	Y
scaffold1	165218	Non_gene	G	S
scaffold1	165341	Non_gene	A	R
scaffold1	165754	Non_gene	A	M
scaffold1	167612	CDS	T	C	GTT->GTC	Val->Val	Syn	+	ID=GME3322_g;Name=GME3322_g;Parent=GME3322_g;[Complete];
scaffold1	167711	CDS	C	T	ACC->ACT	Thr->Thr	Syn	+	ID=GME3322_g;Name=GME3322_g;Parent=GME3322_g;[Complete];
scaffold1	167831	CDS	A	G	CAA->CAG	Gln->Gln	Syn	+	ID=GME3322_g;Name=GME3322_g;Parent=GME3322_g;[Complete];
scaffold1	167933	CDS	T	C	TTT->TTC	Phe->Phe	Syn	+	ID=GME3322_g;Name=GME3322_g;Parent=GME3322_g;[Complete];
scaffold1	168236	CDS	T	C	TTT->TTC	Phe->Phe	Syn	+	ID=GME3322_g;Name=GME3322_g;Parent=GME3322_g;[Complete];
scaffold1	168308	CDS	G	A	CAG->CAA	Gln->Gln	Syn	+	ID=GME3322_g;Name=GME3322_g;Parent=GME3322_g;[Complete];
scaffold1	168656	CDS	T	G	GAT->GAG	Asp->Glu	Non_Syn	+	ID=GME3322_g;Name=GME3322_g;Parent=GME3322_g;[Complete];
scaffold1	168894	Non_gene	T	Y
scaffold1	169063	Non_gene	T	W
scaffold1	169083	Non_gene	G	R
scaffold1	169381	CDS	T	C	AGC->GGC	Ser->Gly	Non_Syn	-	ID=GME3323_g;Name=GME3323_g;Parent=GME3323_g;[Complete];
scaffold1	169983	CDS	T	G	CGA->CGC	Arg->Arg	Syn	-	ID=GME3323_g;Name=GME3323_g;Parent=GME3323_g;[Complete];
scaffold1	170884	Non_gene	T	W
scaffold1	171605	CDS	G	C	GCA->CCA	Ala->Pro	Non_Syn	+	ID=GME3324_g;Name=GME3324_g;Parent=GME3324_g;[Complete];
scaffold1	172527	Non_gene	C	Y
scaffold1	172705	Non_gene	G	R
scaffold1	172799	Non_gene	G	R
scaffold1	173234	CDS	T	G	CTA->CTC	Leu->Leu	Syn	-	ID=GME3325_g;Name=GME3325_g;Parent=GME3325_g;[Complete];
scaffold1	173606	CDS	C	A	GCG->TCG	Ala->Ser	Non_Syn	-	ID=GME3325_g;Name=GME3325_g;Parent=GME3325_g;[Complete];
scaffold1	173821	CDS	G	T	CCT->CAT	Pro->His	Non_Syn	-	ID=GME3325_g;Name=GME3325_g;Parent=GME3325_g;[Complete];
scaffold1	174291	CDS	C	G	CAA->GAA	Gln->Glu	Non_Syn	+	ID=GME3326_g;Name=GME3326_g;Parent=GME3326_g;[Complete];
scaffold1	174559	Non_gene	C	Y
scaffold1	174785	CDS	G	T	CCG->CCT	Pro->Pro	Syn	+	ID=GME3326_g;Name=GME3326_g;Parent=GME3326_g;[Complete];
scaffold1	174800	CDS	A	C	ACA->ACC	Thr->Thr	Syn	+	ID=GME3326_g;Name=GME3326_g;Parent=GME3326_g;[Complete];
scaffold1	174857	CDS	C	A	ACC->ACA	Thr->Thr	Syn	+	ID=GME3326_g;Name=GME3326_g;Parent=GME3326_g;[Complete];
scaffold1	174876	CDS	C	T	CTG->TTG	Leu->Leu	Syn	+	ID=GME3326_g;Name=GME3326_g;Parent=GME3326_g;[Complete];
scaffold1	175231	CDS	G	A	GAG->GAA	Glu->Glu	Syn	+	ID=GME3326_g;Name=GME3326_g;Parent=GME3326_g;[Complete];
scaffold1	175242	CDS	G	C	GGA->GCA	Gly->Ala	Non_Syn	+	ID=GME3326_g;Name=GME3326_g;Parent=GME3326_g;[Complete];
scaffold1	175298	Non_gene	T	Y
scaffold1	175306	Non_gene	G	R
scaffold1	175377	Non_gene	A	R
scaffold1	175413	CDS	G	C	CAT->GAT	His->Asp	Non_Syn	-	ID=GME3327_g;Name=GME3327_g;Parent=GME3327_g;[Complete];
scaffold1	175435	CDS	G	C	TCC->TCG	Ser->Ser	Syn	-	ID=GME3327_g;Name=GME3327_g;Parent=GME3327_g;[Complete];
scaffold1	175649	CDS	C	T	GGT->GAT	Gly->Asp	Non_Syn	-	ID=GME3327_g;Name=GME3327_g;Parent=GME3327_g;[Complete];
scaffold1	175678	CDS	G	A	ATC->ATT	Ile->Ile	Syn	-	ID=GME3327_g;Name=GME3327_g;Parent=GME3327_g;[Complete];
scaffold1	175726	CDS	G	A	ACC->ACT	Thr->Thr	Syn	-	ID=GME3327_g;Name=GME3327_g;Parent=GME3327_g;[Complete];
scaffold1	175768	CDS	T	C	TCA->TCG	Ser->Ser	Syn	-	ID=GME3327_g;Name=GME3327_g;Parent=GME3327_g;[Complete];
scaffold1	175871	CDS	A	G	ATC->ACC	Ile->Thr	Non_Syn	-	ID=GME3327_g;Name=GME3327_g;Parent=GME3327_g;[Complete];
scaffold1	175900	CDS	A	G	GCT->GCC	Ala->Ala	Syn	-	ID=GME3327_g;Name=GME3327_g;Parent=GME3327_g;[Complete];
scaffold1	177187	CDS	A	T	TCA->ACA	Ser->Thr	Non_Syn	-	ID=GME3327_g;Name=GME3327_g;Parent=GME3327_g;[Complete];
scaffold1	177756	CDS	T	C	GAA->GAG	Glu->Glu	Syn	-	ID=GME3327_g;Name=GME3327_g;Parent=GME3327_g;[Complete];
scaffold1	177927	CDS	T	C	AAA->AAG	Lys->Lys	Syn	-	ID=GME3327_g;Name=GME3327_g;Parent=GME3327_g;[Complete];
scaffold1	179015	Non_gene	C	Y
scaffold1	179031	Non_gene	A	R
scaffold1	182316	Non_gene	C	Y
scaffold1	182472	Non_gene	A	W
scaffold1	182810	CDS	A	G	CGA->CGG	Arg->Arg	Syn	+	ID=GME3330_g;Name=GME3330_g;Parent=GME3330_g;[Complete];
scaffold1	184078	CDS	C	T	AAC->AAT	Asn->Asn	Syn	+	ID=GME3330_g;Name=GME3330_g;Parent=GME3330_g;[Complete];
scaffold1	184393	CDS	T	C	ATT->ATC	Ile->Ile	Syn	+	ID=GME3330_g;Name=GME3330_g;Parent=GME3330_g;[Complete];
scaffold1	184588	CDS	A	G	TCA->TCG	Ser->Ser	Syn	+	ID=GME3330_g;Name=GME3330_g;Parent=GME3330_g;[Complete];
scaffold1	185067	Non_gene	C	Y
scaffold1	185527	Non_gene	C	Y
scaffold1	185536	Non_gene	C	Y
scaffold1	185810	CDS	A	G	CCA->CCG	Pro->Pro	Syn	+	ID=GME3331_g;Name=GME3331_g;Parent=GME3331_g;[Complete];
scaffold1	186011	CDS	T	C	CTT->CTC	Leu->Leu	Syn	+	ID=GME3331_g;Name=GME3331_g;Parent=GME3331_g;[Complete];
scaffold1	186161	CDS	A	G	CGA->CGG	Arg->Arg	Syn	+	ID=GME3331_g;Name=GME3331_g;Parent=GME3331_g;[Complete];
scaffold1	186185	CDS	A	G	GGA->GGG	Gly->Gly	Syn	+	ID=GME3331_g;Name=GME3331_g;Parent=GME3331_g;[Complete];
scaffold1	186201	CDS	T	C	TCT->CCT	Ser->Pro	Non_Syn	+	ID=GME3331_g;Name=GME3331_g;Parent=GME3331_g;[Complete];
scaffold1	186343	CDS	A	G	GAA->GGA	Glu->Gly	Non_Syn	+	ID=GME3331_g;Name=GME3331_g;Parent=GME3331_g;[Complete];
scaffold1	186598	CDS	G	A	GAG->GAA	Glu->Glu	Syn	+	ID=GME3331_g;Name=GME3331_g;Parent=GME3331_g;[Complete];
scaffold1	186611	CDS	C	A	CAT->AAT	His->Asn	Non_Syn	+	ID=GME3331_g;Name=GME3331_g;Parent=GME3331_g;[Complete];
scaffold1	187046	CDS	A	C	AAC->CAC	Asn->His	Non_Syn	+	ID=GME3331_g;Name=GME3331_g;Parent=GME3331_g;[Complete];
scaffold1	187174	CDS	A	G	GCA->GCG	Ala->Ala	Syn	+	ID=GME3331_g;Name=GME3331_g;Parent=GME3331_g;[Complete];
scaffold1	187432	Non_gene	C	Y
scaffold1	187486	CDS	A	T	GTC->GAC	Val->Asp	Non_Syn	-	ID=GME3332_g;Name=GME3332_g;Parent=GME3332_g;[Complete];
scaffold1	188249	Non_gene	G	K
scaffold1	188443	Non_gene	C	S
scaffold1	188627	Non_gene	G	R
scaffold1	188645	Non_gene	C	Y
scaffold1	188708	CDS	G	A	CAG->CAA	Gln->Gln	Syn	+	ID=GME3333_g;Name=GME3333_g;Parent=GME3333_g;[Complete];
scaffold1	188940	CDS	G	C	ACG->ACC	Thr->Thr	Syn	+	ID=GME3333_g;Name=GME3333_g;Parent=GME3333_g;[Complete];
scaffold1	189141	CDS	A	T	GGA->GGT	Gly->Gly	Syn	+	ID=GME3333_g;Name=GME3333_g;Parent=GME3333_g;[Complete];
scaffold1	189785	CDS	G	C	GTG->GTC	Val->Val	Syn	+	ID=GME3333_g;Name=GME3333_g;Parent=GME3333_g;[Complete];
scaffold1	190310	Non_gene	A	R
scaffold1	190406	Non_gene	C	Y
scaffold1	190646	Non_gene	A	R
scaffold1	191681	Non_gene	T	K
scaffold1	192983	Non_gene	G	S
scaffold1	193356	Non_gene	C	M
scaffold1	193557	CDS	T	C	CCT->CCC	Pro->Pro	Syn	+	ID=GME3334_g;Name=GME3334_g;Parent=GME3334_g;[Complete];
scaffold1	193691	CDS	G	C	TGG->TCG	Trp->Ser	Non_Syn	+	ID=GME3334_g;Name=GME3334_g;Parent=GME3334_g;[Complete];
scaffold1	193899	CDS	C	T	ATC->ATT	Ile->Ile	Syn	+	ID=GME3334_g;Name=GME3334_g;Parent=GME3334_g;[Complete];
scaffold1	194427	CDS	T	C	CCT->CCC	Pro->Pro	Syn	+	ID=GME3334_g;Name=GME3334_g;Parent=GME3334_g;[Complete];
scaffold1	194508	CDS	C	T	GAC->GAT	Asp->Asp	Syn	+	ID=GME3334_g;Name=GME3334_g;Parent=GME3334_g;[Complete];
scaffold1	194574	CDS	A	C	CTA->CTC	Leu->Leu	Syn	+	ID=GME3334_g;Name=GME3334_g;Parent=GME3334_g;[Complete];
scaffold1	197001	Non_gene	G	R
scaffold1	197380	Non_gene	G	K
scaffold1	197763	CDS	A	G	CAA->CAG	Gln->Gln	Syn	+	ID=GME3335_g;Name=GME3335_g;Parent=GME3335_g;[Complete];
scaffold1	198815	CDS	A	G	ACA->ACG	Thr->Thr	Syn	+	ID=GME3335_g;Name=GME3335_g;Parent=GME3335_g;[Complete];
scaffold1	200136	CDS	T	C	CTA->CTG	Leu->Leu	Syn	-	ID=GME3336_g;Name=GME3336_g;Parent=GME3336_g;[Complete];
scaffold1	200827	CDS	A	G	TTC->TCC	Phe->Ser	Non_Syn	-	ID=GME3336_g;Name=GME3336_g;Parent=GME3336_g;[Complete];
scaffold1	201162	CDS	G	A	ACC->ACT	Thr->Thr	Syn	-	ID=GME3336_g;Name=GME3336_g;Parent=GME3336_g;[Complete];
scaffold1	202029	Non_gene	G	A
scaffold1	202437	Non_gene	G	R
scaffold1	204712	Non_gene	T	Y
scaffold1	204786	Non_gene	T	Y
scaffold1	204905	Non_gene	G	K
scaffold1	204913	Non_gene	A	R
scaffold1	204976	Non_gene	G	R
scaffold1	205016	Non_gene	C	Y
scaffold1	205070	Non_gene	T	Y
scaffold1	205081	Non_gene	T	Y
scaffold1	206669	CDS	A	T	GAG->GTG	Glu->Val	Non_Syn	+	ID=GME3337_g;Name=GME3337_g;Parent=GME3337_g;[Complete];
scaffold1	207864	CDS	A	G	GAA->GAG	Glu->Glu	Syn	+	ID=GME3337_g;Name=GME3337_g;Parent=GME3337_g;[Complete];
scaffold1	207952	CDS	C	T	CCT->TCT	Pro->Ser	Non_Syn	+	ID=GME3337_g;Name=GME3337_g;Parent=GME3337_g;[Complete];
scaffold1	208492	Non_gene	A	W
scaffold1	208805	Non_gene	C	Y
scaffold1	209246	CDS	G	C	CTC->CTG	Leu->Leu	Syn	-	ID=GME3338_g;Name=GME3338_g;Parent=GME3338_g;[Complete];
scaffold1	209426	Non_gene	G	R
scaffold1	209775	Non_gene	T	Y
scaffold1	209885	CDS	C	T	CTC->CTT	Leu->Leu	Syn	+	ID=GME3339_g;Name=GME3339_g;Parent=GME3339_g;[Complete];
scaffold1	210165	CDS	T	C	TTA->CTA	Leu->Leu	Syn	+	ID=GME3339_g;Name=GME3339_g;Parent=GME3339_g;[Complete];
scaffold1	210945	CDS	C	G	CGC->CGG	Arg->Arg	Syn	+	ID=GME3339_g;Name=GME3339_g;Parent=GME3339_g;[Complete];
scaffold1	212240	CDS	C	T	ACG->ACA	Thr->Thr	Syn	-	ID=GME3340_g;Name=GME3340_g;Parent=GME3340_g;[Complete];
scaffold1	213273	CDS	A	C	TCA->GCA	Ser->Ala	Non_Syn	-	ID=GME3340_g;Name=GME3340_g;Parent=GME3340_g;[Complete];
scaffold1	215178	Non_gene	T	Y
scaffold1	215787	CDS	T	C	ATT->ATC	Ile->Ile	Syn	+	ID=GME3341_g;Name=GME3341_g;Parent=GME3341_g;[Complete];
scaffold1	216126	CDS	G	T	CTG->CTT	Leu->Leu	Syn	+	ID=GME3341_g;Name=GME3341_g;Parent=GME3341_g;[Complete];
scaffold1	217383	CDS	G	A	GTG->GTA	Val->Val	Syn	+	ID=GME3341_g;Name=GME3341_g;Parent=GME3341_g;[Complete];
scaffold1	218082	CDS	T	A	GCT->GCA	Ala->Ala	Syn	+	ID=GME3341_g;Name=GME3341_g;Parent=GME3341_g;[Complete];
scaffold1	218590	CDS	T	C	AGC->GGC	Ser->Gly	Non_Syn	-	ID=GME3342_g;Name=GME3342_g;Parent=GME3342_g;[Complete];
scaffold1	218741	CDS	C	T	GGG->GGA	Gly->Gly	Syn	-	ID=GME3342_g;Name=GME3342_g;Parent=GME3342_g;[Complete];
scaffold1	218936	CDS	C	T	TCG->TCA	Ser->Ser	Syn	-	ID=GME3342_g;Name=GME3342_g;Parent=GME3342_g;[Complete];
scaffold1	220379	CDS	G	A	CCA->CTA	Pro->Leu	Non_Syn	-	ID=GME3342_g;Name=GME3342_g;Parent=GME3342_g;[Complete];
scaffold1	221260	Non_gene	G	K
scaffold1	222285	Non_gene	C	Y
scaffold1	222373	Non_gene	C	Y
scaffold1	222661	Non_gene	A	R
scaffold1	223621	Non_gene	T	Y
scaffold1	226839	Non_gene	T	Y
scaffold1	230124	CDS	C	T	GCG->GCA	Ala->Ala	Syn	-	ID=GME3345_g;Name=GME3345_g;Parent=GME3345_g;[Complete];
scaffold1	231006	CDS	A	C	GGT->GGG	Gly->Gly	Syn	-	ID=GME3345_g;Name=GME3345_g;Parent=GME3345_g;[Complete];
scaffold1	231051	CDS	G	C	AAC->AAG	Asn->Lys	Non_Syn	-	ID=GME3345_g;Name=GME3345_g;Parent=GME3345_g;[Complete];
scaffold1	231993	CDS	T	C	GCA->GCG	Ala->Ala	Syn	-	ID=GME3345_g;Name=GME3345_g;Parent=GME3345_g;[Complete];
scaffold1	232233	CDS	T	C	CGA->CGG	Arg->Arg	Syn	-	ID=GME3345_g;Name=GME3345_g;Parent=GME3345_g;[Complete];
scaffold1	232744	CDS	C	T	GCG->GCA	Ala->Ala	Syn	-	ID=GME3345_g;Name=GME3345_g;Parent=GME3345_g;[Complete];
scaffold1	233230	Non_gene	G	K
scaffold1	233237	Non_gene	G	K
scaffold1	236065	Non_gene	G	R
scaffold1	236087	Non_gene	C	M
scaffold1	236093	Non_gene	C	Y
scaffold1	236745	Non_gene	A	R
scaffold1	237332	Non_gene	A	M
scaffold1	237740	Non_gene	C	M
scaffold1	237825	Non_gene	A	W
scaffold1	237944	CDS	C	T	GAC->GAT	Asp->Asp	Syn	+	ID=GME3347_g;Name=GME3347_g;Parent=GME3347_g;[Complete];
scaffold1	237959	CDS	G	A	CGG->CGA	Arg->Arg	Syn	+	ID=GME3347_g;Name=GME3347_g;Parent=GME3347_g;[Complete];
scaffold1	238043	CDS	C	T	CAC->CAT	His->His	Syn	+	ID=GME3347_g;Name=GME3347_g;Parent=GME3347_g;[Complete];
scaffold1	239500	CDS	A	C	ACC->CCC	Thr->Pro	Non_Syn	+	ID=GME3347_g;Name=GME3347_g;Parent=GME3347_g;[Complete];
scaffold1	239752	CDS	A	C	AAC->CAC	Asn->His	Non_Syn	+	ID=GME3347_g;Name=GME3347_g;Parent=GME3347_g;[Complete];
scaffold1	240326	Non_gene	T	Y
scaffold1	240336	Non_gene	C	Y
scaffold1	240523	Non_gene	C	S
scaffold1	240673	Non_gene	G	S
scaffold1	240699	Non_gene	T	W
scaffold1	242214	CDS	C	A	CTG->CTT	Leu->Leu	Syn	-	ID=GME3348_g;Name=GME3348_g;Parent=GME3348_g;[Complete];
scaffold1	242437	CDS	C	T	CCG->CCA	Pro->Pro	Syn	-	ID=GME3348_g;Name=GME3348_g;Parent=GME3348_g;[Complete];
scaffold1	242460	CDS	C	T	GCG->ACG	Ala->Thr	Non_Syn	-	ID=GME3348_g;Name=GME3348_g;Parent=GME3348_g;[Complete];
scaffold1	242488	CDS	A	G	CCT->CCC	Pro->Pro	Syn	-	ID=GME3348_g;Name=GME3348_g;Parent=GME3348_g;[Complete];
scaffold1	242570	CDS	T	G	AAA->ACA	Lys->Thr	Non_Syn	-	ID=GME3348_g;Name=GME3348_g;Parent=GME3348_g;[Complete];
scaffold1	242651	CDS	T	C	AGC->GGC	Ser->Gly	Non_Syn	-	ID=GME3348_g;Name=GME3348_g;Parent=GME3348_g;[Complete];
scaffold1	242667	CDS	C	T	CGG->CGA	Arg->Arg	Syn	-	ID=GME3348_g;Name=GME3348_g;Parent=GME3348_g;[Complete];
scaffold1	242853	CDS	T	G	CCA->CCC	Pro->Pro	Syn	-	ID=GME3348_g;Name=GME3348_g;Parent=GME3348_g;[Complete];
scaffold1	242951	CDS	A	G	TCC->CCC	Ser->Pro	Non_Syn	-	ID=GME3348_g;Name=GME3348_g;Parent=GME3348_g;[Complete];
scaffold1	243564	CDS	G	A	CGC->CGT	Arg->Arg	Syn	-	ID=GME3348_g;Name=GME3348_g;Parent=GME3348_g;[Complete];
scaffold1	243963	CDS	G	A	TCC->TCT	Ser->Ser	Syn	-	ID=GME3348_g;Name=GME3348_g;Parent=GME3348_g;[Complete];
scaffold1	244469	Non_gene	A	R
scaffold1	244500	Non_gene	G	R
scaffold1	244874	CDS	G	A	GAC->GAT	Asp->Asp	Syn	-	ID=GME3349_g;Name=GME3349_g;Parent=GME3349_g;[Complete];
scaffold1	244902	CDS	A	G	TTA->TCA	Leu->Ser	Non_Syn	-	ID=GME3349_g;Name=GME3349_g;Parent=GME3349_g;[Complete];
scaffold1	245582	CDS	C	T	ACG->ACA	Thr->Thr	Syn	-	ID=GME3349_g;Name=GME3349_g;Parent=GME3349_g;[Complete];
scaffold1	245642	CDS	A	G	TCT->TCC	Ser->Ser	Syn	-	ID=GME3349_g;Name=GME3349_g;Parent=GME3349_g;[Complete];
scaffold1	245707	CDS	T	A	ACG->TCG	Thr->Ser	Non_Syn	-	ID=GME3349_g;Name=GME3349_g;Parent=GME3349_g;[Complete];
scaffold1	246267	CDS	G	A	GTC->GTT	Val->Val	Syn	-	ID=GME3349_g;Name=GME3349_g;Parent=GME3349_g;[Complete];
scaffold1	246588	CDS	A	G	GAT->GAC	Asp->Asp	Syn	-	ID=GME3349_g;Name=GME3349_g;Parent=GME3349_g;[Complete];
scaffold1	246706	CDS	A	G	ATG->ACG	Met->Thr	Non_Syn	-	ID=GME3349_g;Name=GME3349_g;Parent=GME3349_g;[Complete];
scaffold1	247462	CDS	G	A	ACC->ACT	Thr->Thr	Syn	-	ID=GME3349_g;Name=GME3349_g;Parent=GME3349_g;[Complete];
scaffold1	247534	CDS	A	G	TCT->TCC	Ser->Ser	Syn	-	ID=GME3349_g;Name=GME3349_g;Parent=GME3349_g;[Complete];
scaffold1	247544	CDS	G	A	ACC->ATC	Thr->Ile	Non_Syn	-	ID=GME3349_g;Name=GME3349_g;Parent=GME3349_g;[Complete];
scaffold1	247705	CDS	C	T	GAG->GAA	Glu->Glu	Syn	-	ID=GME3349_g;Name=GME3349_g;Parent=GME3349_g;[Complete];
scaffold1	247741	CDS	G	T	ACC->ACA	Thr->Thr	Syn	-	ID=GME3349_g;Name=GME3349_g;Parent=GME3349_g;[Complete];
scaffold1	248085	CDS	A	G	CCT->CCC	Pro->Pro	Syn	-	ID=GME3349_g;Name=GME3349_g;Parent=GME3349_g;[Complete];
scaffold1	248187	CDS	T	A	AAA->AAT	Lys->Asn	Non_Syn	-	ID=GME3349_g;Name=GME3349_g;Parent=GME3349_g;[Complete];
scaffold1	248303	CDS	C	T	GAA->AAA	Glu->Lys	Non_Syn	-	ID=GME3349_g;Name=GME3349_g;Parent=GME3349_g;[Complete];
scaffold1	248998	CDS	C	T	AGG->AGA	Arg->Arg	Syn	-	ID=GME3350_g;Name=GME3350_g;Parent=GME3350_g;[Complete];
scaffold1	249632	CDS	A	C	ATC->AGC	Ile->Ser	Non_Syn	-	ID=GME3350_g;Name=GME3350_g;Parent=GME3350_g;[Complete];
scaffold1	250258	CDS	C	A	GGG->TGG	Gly->Trp	Non_Syn	-	ID=GME3350_g;Name=GME3350_g;Parent=GME3350_g;[Complete];
scaffold1	250572	CDS	G	A	ATC->ATT	Ile->Ile	Syn	-	ID=GME3350_g;Name=GME3350_g;Parent=GME3350_g;[Complete];
scaffold1	251835	Non_gene	G	T
scaffold1	253149	Non_gene	A	R
scaffold1	253499	CDS	T	C	GTG->GCG	Val->Ala	Non_Syn	+	ID=GME3351_g;Name=GME3351_g;Parent=GME3351_g;[Complete];
scaffold1	253524	CDS	C	T	GTC->GTT	Val->Val	Syn	+	ID=GME3351_g;Name=GME3351_g;Parent=GME3351_g;[Complete];
scaffold1	253533	CDS	T	C	CCT->CCC	Pro->Pro	Syn	+	ID=GME3351_g;Name=GME3351_g;Parent=GME3351_g;[Complete];
scaffold1	253779	CDS	G	A	CAG->CAA	Gln->Gln	Syn	+	ID=GME3351_g;Name=GME3351_g;Parent=GME3351_g;[Complete];
scaffold1	253793	CDS	T	A	ATG->AAG	Met->Lys	Non_Syn	+	ID=GME3351_g;Name=GME3351_g;Parent=GME3351_g;[Complete];
scaffold1	253819	CDS	G	A	GAC->AAC	Asp->Asn	Non_Syn	+	ID=GME3351_g;Name=GME3351_g;Parent=GME3351_g;[Complete];
scaffold1	254044	CDS	A	G	ATA->GTA	Ile->Val	Non_Syn	+	ID=GME3351_g;Name=GME3351_g;Parent=GME3351_g;[Complete];
scaffold1	254511	CDS	C	T	CCC->TCC	Pro->Ser	Non_Syn	+	ID=GME3351_g;Name=GME3351_g;Parent=GME3351_g;[Complete];
scaffold1	254529	CDS	A	C	ATC->CTC	Ile->Leu	Non_Syn	+	ID=GME3351_g;Name=GME3351_g;Parent=GME3351_g;[Complete];
scaffold1	255423	CDS	T	C	CAT->CAC	His->His	Syn	+	ID=GME3351_g;Name=GME3351_g;Parent=GME3351_g;[Complete];
scaffold1	255457	CDS	A	G	ATA->GTA	Ile->Val	Non_Syn	+	ID=GME3351_g;Name=GME3351_g;Parent=GME3351_g;[Complete];
scaffold1	255489	CDS	G	A	ACG->ACA	Thr->Thr	Syn	+	ID=GME3351_g;Name=GME3351_g;Parent=GME3351_g;[Complete];
scaffold1	255536	Non_gene	T	Y
scaffold1	255557	Non_gene	C	Y
scaffold1	255664	CDS	G	A	TTG->TTA	Leu->Leu	Syn	+	ID=GME3351_g;Name=GME3351_g;Parent=GME3351_g;[Complete];
scaffold1	255806	CDS	G	A	GTC->ATC	Val->Ile	Non_Syn	+	ID=GME3351_g;Name=GME3351_g;Parent=GME3351_g;[Complete];
scaffold1	255811	CDS	G	A	ACG->ACA	Thr->Thr	Syn	+	ID=GME3351_g;Name=GME3351_g;Parent=GME3351_g;[Complete];
scaffold1	255824	CDS	A	G	ACA->GCA	Thr->Ala	Non_Syn	+	ID=GME3351_g;Name=GME3351_g;Parent=GME3351_g;[Complete];
scaffold1	255835	CDS	G	T	CTG->CTT	Leu->Leu	Syn	+	ID=GME3351_g;Name=GME3351_g;Parent=GME3351_g;[Complete];
scaffold1	255844	CDS	T	A	ACT->ACA	Thr->Thr	Syn	+	ID=GME3351_g;Name=GME3351_g;Parent=GME3351_g;[Complete];
scaffold1	255873	CDS	C	A	GCG->GAG	Ala->Glu	Non_Syn	+	ID=GME3351_g;Name=GME3351_g;Parent=GME3351_g;[Complete];
scaffold1	256324	CDS	T	C	ATT->ATC	Ile->Ile	Syn	+	ID=GME3351_g;Name=GME3351_g;Parent=GME3351_g;[Complete];
scaffold1	256438	CDS	A	C	GCA->GCC	Ala->Ala	Syn	+	ID=GME3351_g;Name=GME3351_g;Parent=GME3351_g;[Complete];
scaffold1	256468	CDS	C	T	GAC->GAT	Asp->Asp	Syn	+	ID=GME3351_g;Name=GME3351_g;Parent=GME3351_g;[Complete];
scaffold1	257345	Non_gene	A	M
scaffold1	257371	Non_gene	T	W
scaffold1	257549	CDS	G	A	GCC->GCT	Ala->Ala	Syn	-	ID=GME3352_g;Name=GME3352_g;Parent=GME3352_g;[Complete];
scaffold1	258166	Non_gene	T	Y
scaffold1	258197	Non_gene	G	R
scaffold1	258320	Non_gene	T	K
scaffold1	258353	Non_gene	G	R
scaffold1	258358	Non_gene	G	R
scaffold1	258363	Non_gene	T	Y
scaffold1	258373	Non_gene	T	K
scaffold1	258398	Non_gene	C	Y
scaffold1	258486	Non_gene	G	K
scaffold1	258909	Non_gene	C	Y
scaffold1	258942	Non_gene	C	Y
scaffold1	259007	Non_gene	T	K
scaffold1	259139	Non_gene	T	W
scaffold1	259413	CDS	C	T	CCC->TCC	Pro->Ser	Non_Syn	+	ID=GME3353_g;Name=GME3353_g;Parent=GME3353_g;[Complete];
scaffold1	260414	CDS	T	C	ATT->ATC	Ile->Ile	Syn	+	ID=GME3353_g;Name=GME3353_g;Parent=GME3353_g;[Complete];
scaffold1	260457	CDS	A	T	ACA->TCA	Thr->Ser	Non_Syn	+	ID=GME3353_g;Name=GME3353_g;Parent=GME3353_g;[Complete];
scaffold1	260477	CDS	T	G	GGT->GGG	Gly->Gly	Syn	+	ID=GME3353_g;Name=GME3353_g;Parent=GME3353_g;[Complete];
scaffold1	260573	CDS	C	T	CGG->TGG	Arg->Trp	Non_Syn	+	ID=GME3353_g;Name=GME3353_g;Parent=GME3353_g;[Complete];
scaffold1	260679	CDS	T	A	TTT->TAT	Phe->Tyr	Non_Syn	+	ID=GME3353_g;Name=GME3353_g;Parent=GME3353_g;[Complete];
scaffold1	260873	CDS	C	T	CTG->TTG	Leu->Leu	Syn	+	ID=GME3353_g;Name=GME3353_g;Parent=GME3353_g;[Complete];
scaffold1	261001	CDS	T	C	GGT->GGC	Gly->Gly	Syn	+	ID=GME3353_g;Name=GME3353_g;Parent=GME3353_g;[Complete];
scaffold1	262019	Non_gene	C	Y
scaffold1	262047	Non_gene	T	Y
scaffold1	262054	Non_gene	G	K
scaffold1	262116	Non_gene	A	M
scaffold1	262195	Non_gene	A	M
scaffold1	262419	Non_gene	G	R
scaffold1	262767	Non_gene	G	R
scaffold1	263176	CDS	A	G	CTT->CTC	Leu->Leu	Syn	-	ID=GME3354_g;Name=GME3354_g;Parent=GME3354_g;[Complete];
scaffold1	263215	CDS	G	C	CGC->CGG	Arg->Arg	Syn	-	ID=GME3354_g;Name=GME3354_g;Parent=GME3354_g;[Complete];
scaffold1	263255	CDS	A	G	GTG->GCG	Val->Ala	Non_Syn	-	ID=GME3354_g;Name=GME3354_g;Parent=GME3354_g;[Complete];
scaffold1	263530	CDS	A	C	CGT->CGG	Arg->Arg	Syn	-	ID=GME3354_g;Name=GME3354_g;Parent=GME3354_g;[Complete];
scaffold1	263973	CDS	T	A	ATA->ATT	Ile->Ile	Syn	-	ID=GME3354_g;Name=GME3354_g;Parent=GME3354_g;[Complete];
scaffold1	264164	CDS	G	A	CTG->TTG	Leu->Leu	Syn	-	ID=GME3354_g;Name=GME3354_g;Parent=GME3354_g;[Complete];
scaffold1	264446	CDS	A	G	TTG->CTG	Leu->Leu	Syn	-	ID=GME3354_g;Name=GME3354_g;Parent=GME3354_g;[Complete];
scaffold1	265129	CDS	A	T	CTG->CAG	Leu->Gln	Non_Syn	-	ID=GME3354_g;Name=GME3354_g;Parent=GME3354_g;[Complete];
scaffold1	265164	CDS	C	T	CTG->CTA	Leu->Leu	Syn	-	ID=GME3354_g;Name=GME3354_g;Parent=GME3354_g;[Complete];
scaffold1	265322	CDS	C	T	GCG->ACG	Ala->Thr	Non_Syn	-	ID=GME3354_g;Name=GME3354_g;Parent=GME3354_g;[Complete];
scaffold1	265605	CDS	C	A	GTG->GTT	Val->Val	Syn	-	ID=GME3354_g;Name=GME3354_g;Parent=GME3354_g;[Complete];
scaffold1	265644	CDS	A	G	TAT->TAC	Tyr->Tyr	Syn	-	ID=GME3354_g;Name=GME3354_g;Parent=GME3354_g;[Complete];
scaffold1	265827	CDS	T	A	TCA->TCT	Ser->Ser	Syn	-	ID=GME3354_g;Name=GME3354_g;Parent=GME3354_g;[Complete];
scaffold1	267629	CDS	T	A	TCT->TCA	Ser->Ser	Syn	+	ID=GME3356_g;Name=GME3356_g;Parent=GME3356_g;[Complete];
scaffold1	267665	CDS	G	A	GGG->GGA	Gly->Gly	Syn	+	ID=GME3356_g;Name=GME3356_g;Parent=GME3356_g;[Complete];
scaffold1	267839	CDS	A	G	CTA->CTG	Leu->Leu	Syn	+	ID=GME3356_g;Name=GME3356_g;Parent=GME3356_g;[Complete];
scaffold1	267981	CDS	T	G	TCC->GCC	Ser->Ala	Non_Syn	+	ID=GME3356_g;Name=GME3356_g;Parent=GME3356_g;[Complete];
scaffold1	268249	CDS	A	G	AAC->AGC	Asn->Ser	Non_Syn	+	ID=GME3356_g;Name=GME3356_g;Parent=GME3356_g;[Complete];
scaffold1	268300	Non_gene	A	R
scaffold1	268456	Non_gene	G	R
scaffold1	268466	Non_gene	A	R
scaffold1	269052	CDS	T	C	GTT->GTC	Val->Val	Syn	+	ID=GME3357_g;Name=GME3357_g;Parent=GME3357_g;[Complete];
scaffold1	269182	CDS	A	G	CTA->CTG	Leu->Leu	Syn	+	ID=GME3357_g;Name=GME3357_g;Parent=GME3357_g;[Complete];
scaffold1	269194	CDS	T	C	GAT->GAC	Asp->Asp	Syn	+	ID=GME3357_g;Name=GME3357_g;Parent=GME3357_g;[Complete];
scaffold1	271080	CDS	G	A	GGG->GGA	Gly->Gly	Syn	+	ID=GME3357_g;Name=GME3357_g;Parent=GME3357_g;[Complete];
scaffold1	272283	CDS	G	A	ATC->ATT	Ile->Ile	Syn	-	ID=GME3358_g;Name=GME3358_g;Parent=GME3358_g;[Complete];
scaffold1	272535	CDS	A	G	ACT->ACC	Thr->Thr	Syn	-	ID=GME3358_g;Name=GME3358_g;Parent=GME3358_g;[Complete];
scaffold1	272559	CDS	A	G	TTT->TTC	Phe->Phe	Syn	-	ID=GME3358_g;Name=GME3358_g;Parent=GME3358_g;[Complete];
scaffold1	272676	CDS	G	C	GGC->GGG	Gly->Gly	Syn	-	ID=GME3358_g;Name=GME3358_g;Parent=GME3358_g;[Complete];
scaffold1	272871	CDS	G	A	ATC->ATT	Ile->Ile	Syn	-	ID=GME3358_g;Name=GME3358_g;Parent=GME3358_g;[Complete];
scaffold1	273531	CDS	G	A	ACC->ACT	Thr->Thr	Syn	-	ID=GME3358_g;Name=GME3358_g;Parent=GME3358_g;[Complete];
scaffold1	273714	CDS	G	A	TCC->TCT	Ser->Ser	Syn	-	ID=GME3358_g;Name=GME3358_g;Parent=GME3358_g;[Complete];
scaffold1	273782	CDS	T	C	ACA->GCA	Thr->Ala	Non_Syn	-	ID=GME3358_g;Name=GME3358_g;Parent=GME3358_g;[Complete];
scaffold1	274043	CDS	T	C	ACC->GCC	Thr->Ala	Non_Syn	-	ID=GME3358_g;Name=GME3358_g;Parent=GME3358_g;[Complete];
scaffold1	274435	CDS	A	C	CAT->CAG	His->Gln	Non_Syn	-	ID=GME3359_g;Name=GME3359_g;Parent=GME3359_g;[Complete];
scaffold1	275005	CDS	G	A	GGC->GGT	Gly->Gly	Syn	-	ID=GME3359_g;Name=GME3359_g;Parent=GME3359_g;[Complete];
scaffold1	275397	CDS	G	C	CTC->CTG	Leu->Leu	Syn	-	ID=GME3359_g;Name=GME3359_g;Parent=GME3359_g;[Complete];
scaffold1	276498	Non_gene	C	Y
scaffold1	276592	Non_gene	A	R
scaffold1	276840	Non_gene	A	R
scaffold1	278023	CDS	T	C	GTC->GCC	Val->Ala	Non_Syn	+	ID=GME3360_g;Name=GME3360_g;Parent=GME3360_g;[Complete];
scaffold1	278108	Non_gene	G	R
scaffold1	278573	Non_gene	T	Y
scaffold1	279019	Non_gene	T	W
scaffold1	279446	CDS	G	A	ATC->ATT	Ile->Ile	Syn	-	ID=GME3361_g;Name=GME3361_g;Parent=GME3361_g;[Complete];
scaffold1	280572	CDS	T	C	CAG->CGG	Gln->Arg	Non_Syn	-	ID=GME3361_g;Name=GME3361_g;Parent=GME3361_g;[Complete];
scaffold1	280610	CDS	G	A	GCC->GCT	Ala->Ala	Syn	-	ID=GME3361_g;Name=GME3361_g;Parent=GME3361_g;[Complete];
scaffold1	280725	CDS	T	G	ATC->CTC	Ile->Leu	Non_Syn	-	ID=GME3361_g;Name=GME3361_g;Parent=GME3361_g;[Complete];
scaffold1	280736	CDS	A	G	TTT->TCT	Phe->Ser	Non_Syn	-	ID=GME3361_g;Name=GME3361_g;Parent=GME3361_g;[Complete];
scaffold1	281408	CDS	T	C	CAA->CGA	Gln->Arg	Non_Syn	-	ID=GME3361_g;Name=GME3361_g;Parent=GME3361_g;[Complete];
scaffold1	281937	Non_gene	C	Y
scaffold1	282454	Non_gene	A	R
scaffold1	283344	CDS	T	A	ACT->ACA	Thr->Thr	Syn	+	ID=GME3362_g;Name=GME3362_g;Parent=GME3362_g;[Complete];
scaffold1	283370	CDS	T	C	TTC->TCC	Phe->Ser	Non_Syn	+	ID=GME3362_g;Name=GME3362_g;Parent=GME3362_g;[Complete];
scaffold1	283404	CDS	T	G	GAT->GAG	Asp->Glu	Non_Syn	+	ID=GME3362_g;Name=GME3362_g;Parent=GME3362_g;[Complete];
scaffold1	283452	CDS	A	G	TTA->TTG	Leu->Leu	Syn	+	ID=GME3362_g;Name=GME3362_g;Parent=GME3362_g;[Complete];
scaffold1	283533	CDS	C	G	CGC->CGG	Arg->Arg	Syn	+	ID=GME3362_g;Name=GME3362_g;Parent=GME3362_g;[Complete];
scaffold1	283695	CDS	C	G	GCA->GGA	Ala->Gly	Non_Syn	+	ID=GME3362_g;Name=GME3362_g;Parent=GME3362_g;[Complete];
scaffold1	284720	CDS	A	G	ACA->ACG	Thr->Thr	Syn	+	ID=GME3362_g;Name=GME3362_g;Parent=GME3362_g;[Complete];
scaffold1	284768	CDS	A	G	CTA->CTG	Leu->Leu	Syn	+	ID=GME3362_g;Name=GME3362_g;Parent=GME3362_g;[Complete];
scaffold1	284788	CDS	G	T	TGC->TTC	Cys->Phe	Non_Syn	+	ID=GME3362_g;Name=GME3362_g;Parent=GME3362_g;[Complete];
scaffold1	285462	Non_gene	A	R
scaffold1	285585	Non_gene	A	W
scaffold1	285628	Non_gene	C	T
scaffold1	285642	Non_gene	T	C
scaffold1	285837	CDS	C	A	TGC->TGA	Cys->STOP	Non_Syn	+	ID=GME3362_g;Name=GME3362_g;Parent=GME3362_g;[Complete];
scaffold1	286148	CDS	G	A	CTG->CTA	Leu->Leu	Syn	+	ID=GME3362_g;Name=GME3362_g;Parent=GME3362_g;[Complete];
scaffold1	286431	CDS	G	A	GAG->GAA	Glu->Glu	Syn	+	ID=GME3362_g;Name=GME3362_g;Parent=GME3362_g;[Complete];
scaffold1	286555	CDS	A	T	TCA->TCT	Ser->Ser	Syn	+	ID=GME3362_g;Name=GME3362_g;Parent=GME3362_g;[Complete];
scaffold1	286599	CDS	A	C	GAG->GCG	Glu->Ala	Non_Syn	+	ID=GME3362_g;Name=GME3362_g;Parent=GME3362_g;[Complete];
scaffold1	286608	CDS	C	T	GCA->GTA	Ala->Val	Non_Syn	+	ID=GME3362_g;Name=GME3362_g;Parent=GME3362_g;[Complete];
scaffold1	286692	CDS	C	G	CAG->GAG	Gln->Glu	Non_Syn	+	ID=GME3362_g;Name=GME3362_g;Parent=GME3362_g;[Complete];
scaffold1	286861	Non_gene	C	Y
scaffold1	286926	CDS	A	G	GAT->GAC	Asp->Asp	Syn	-	ID=GME3363_g;Name=GME3363_g;Parent=GME3363_g;[Complete];
scaffold1	286956	CDS	A	G	ACT->ACC	Thr->Thr	Syn	-	ID=GME3363_g;Name=GME3363_g;Parent=GME3363_g;[Complete];
scaffold1	287093	CDS	T	C	ATT->GTT	Ile->Val	Non_Syn	-	ID=GME3363_g;Name=GME3363_g;Parent=GME3363_g;[Complete];
scaffold1	287398	CDS	C	G	ACG->ACC	Thr->Thr	Syn	-	ID=GME3363_g;Name=GME3363_g;Parent=GME3363_g;[Complete];
scaffold1	287485	CDS	G	A	GCC->GCT	Ala->Ala	Syn	-	ID=GME3363_g;Name=GME3363_g;Parent=GME3363_g;[Complete];
scaffold1	287769	Non_gene	A	R
scaffold1	287873	CDS	C	T	GGG->GGA	Gly->Gly	Syn	-	ID=GME3363_g;Name=GME3363_g;Parent=GME3363_g;[Complete];
scaffold1	288185	CDS	C	T	GTT->ATT	Val->Ile	Non_Syn	-	ID=GME3363_g;Name=GME3363_g;Parent=GME3363_g;[Complete];
scaffold1	288553	CDS	A	G	AAT->AAC	Asn->Asn	Syn	-	ID=GME3363_g;Name=GME3363_g;Parent=GME3363_g;[Complete];
scaffold1	288643	CDS	G	A	ATC->ATT	Ile->Ile	Syn	-	ID=GME3363_g;Name=GME3363_g;Parent=GME3363_g;[Complete];
scaffold1	288691	CDS	G	A	TGC->TGT	Cys->Cys	Syn	-	ID=GME3363_g;Name=GME3363_g;Parent=GME3363_g;[Complete];
scaffold1	288750	CDS	A	C	TCA->GCA	Ser->Ala	Non_Syn	-	ID=GME3363_g;Name=GME3363_g;Parent=GME3363_g;[Complete];
scaffold1	289279	CDS	C	T	ATC->ATT	Ile->Ile	Syn	+	ID=GME3364_g;Name=GME3364_g;Parent=GME3364_g;[Complete];
scaffold1	289570	CDS	A	G	GAA->GAG	Glu->Glu	Syn	+	ID=GME3364_g;Name=GME3364_g;Parent=GME3364_g;[Complete];
scaffold1	289588	CDS	A	G	CGA->CGG	Arg->Arg	Syn	+	ID=GME3364_g;Name=GME3364_g;Parent=GME3364_g;[Complete];
scaffold1	289707	CDS	C	T	ACA->ATA	Thr->Ile	Non_Syn	+	ID=GME3364_g;Name=GME3364_g;Parent=GME3364_g;[Complete];
scaffold1	290200	CDS	T	C	ACT->ACC	Thr->Thr	Syn	+	ID=GME3364_g;Name=GME3364_g;Parent=GME3364_g;[Complete];
scaffold1	290251	CDS	G	T	CCG->CCT	Pro->Pro	Syn	+	ID=GME3364_g;Name=GME3364_g;Parent=GME3364_g;[Complete];
scaffold1	290785	CDS	C	T	TAC->TAT	Tyr->Tyr	Syn	+	ID=GME3364_g;Name=GME3364_g;Parent=GME3364_g;[Complete];
scaffold1	290841	CDS	G	C	CGG->CCG	Arg->Pro	Non_Syn	+	ID=GME3364_g;Name=GME3364_g;Parent=GME3364_g;[Complete];
scaffold1	291012	CDS	T	C	CTG->CCG	Leu->Pro	Non_Syn	+	ID=GME3364_g;Name=GME3364_g;Parent=GME3364_g;[Complete];
scaffold1	291995	Non_gene	A	M
scaffold1	292473	CDS	T	C	GGT->GGC	Gly->Gly	Syn	+	ID=GME3366_g;Name=GME3366_g;Parent=GME3366_g;[Complete];
scaffold1	292673	CDS	T	C	ATT->ATC	Ile->Ile	Syn	+	ID=GME3366_g;Name=GME3366_g;Parent=GME3366_g;[Complete];
scaffold1	293162	CDS	C	T	GCC->GCT	Ala->Ala	Syn	+	ID=GME3366_g;Name=GME3366_g;Parent=GME3366_g;[Complete];
scaffold1	293955	CDS	G	C	GTG->GTC	Val->Val	Syn	+	ID=GME3366_g;Name=GME3366_g;Parent=GME3366_g;[Complete];
scaffold1	293967	CDS	G	A	GGG->GGA	Gly->Gly	Syn	+	ID=GME3366_g;Name=GME3366_g;Parent=GME3366_g;[Complete];
scaffold1	294735	CDS	G	A	AGG->AGA	Arg->Arg	Syn	+	ID=GME3366_g;Name=GME3366_g;Parent=GME3366_g;[Complete];
scaffold1	295197	Non_gene	T	Y
scaffold1	296161	CDS	G	A	CAG->CAA	Gln->Gln	Syn	+	ID=GME3367_g;Name=GME3367_g;Parent=GME3367_g;[Complete];
scaffold1	296666	CDS	A	G	CCA->CCG	Pro->Pro	Syn	+	ID=GME3367_g;Name=GME3367_g;Parent=GME3367_g;[Complete];
scaffold1	297281	Non_gene	T	Y
scaffold1	297473	Non_gene	G	S
scaffold1	297653	Non_gene	G	S
scaffold1	297758	Non_gene	C	Y
scaffold1	297889	Non_gene	T	Y
scaffold1	298103	CDS	A	C	ACA->ACC	Thr->Thr	Syn	+	ID=GME3368_g;Name=GME3368_g;Parent=GME3368_g;[Complete];
scaffold1	298109	CDS	A	T	TCA->TCT	Ser->Ser	Syn	+	ID=GME3368_g;Name=GME3368_g;Parent=GME3368_g;[Complete];
scaffold1	298151	CDS	T	C	ACT->ACC	Thr->Thr	Syn	+	ID=GME3368_g;Name=GME3368_g;Parent=GME3368_g;[Complete];
scaffold1	298244	CDS	A	G	CAA->CAG	Gln->Gln	Syn	+	ID=GME3368_g;Name=GME3368_g;Parent=GME3368_g;[Complete];
scaffold1	299244	CDS	C	T	CAC->CAT	His->His	Syn	+	ID=GME3368_g;Name=GME3368_g;Parent=GME3368_g;[Complete];
scaffold1	299329	CDS	T	G	TCT->GCT	Ser->Ala	Non_Syn	+	ID=GME3368_g;Name=GME3368_g;Parent=GME3368_g;[Complete];
scaffold1	299444	CDS	A	C	AAC->ACC	Asn->Thr	Non_Syn	+	ID=GME3368_g;Name=GME3368_g;Parent=GME3368_g;[Complete];
scaffold1	299512	CDS	T	G	TCC->GCC	Ser->Ala	Non_Syn	+	ID=GME3368_g;Name=GME3368_g;Parent=GME3368_g;[Complete];
scaffold1	299582	CDS	A	G	AAG->AGG	Lys->Arg	Non_Syn	+	ID=GME3368_g;Name=GME3368_g;Parent=GME3368_g;[Complete];
scaffold1	299681	CDS	G	A	GGA->GAA	Gly->Glu	Non_Syn	+	ID=GME3368_g;Name=GME3368_g;Parent=GME3368_g;[Complete];
scaffold1	299712	CDS	C	T	CCC->CCT	Pro->Pro	Syn	+	ID=GME3368_g;Name=GME3368_g;Parent=GME3368_g;[Complete];
scaffold1	299886	CDS	T	C	GAT->GAC	Asp->Asp	Syn	+	ID=GME3368_g;Name=GME3368_g;Parent=GME3368_g;[Complete];
scaffold1	300003	CDS	T	A	GTT->GTA	Val->Val	Syn	+	ID=GME3368_g;Name=GME3368_g;Parent=GME3368_g;[Complete];
scaffold1	300027	CDS	T	C	CCT->CCC	Pro->Pro	Syn	+	ID=GME3368_g;Name=GME3368_g;Parent=GME3368_g;[Complete];
scaffold1	300066	CDS	T	G	GTT->GTG	Val->Val	Syn	+	ID=GME3368_g;Name=GME3368_g;Parent=GME3368_g;[Complete];
scaffold1	300362	CDS	G	A	AGG->AAG	Arg->Lys	Non_Syn	+	ID=GME3368_g;Name=GME3368_g;Parent=GME3368_g;[Complete];
scaffold1	300462	CDS	C	T	GCC->GCT	Ala->Ala	Syn	+	ID=GME3368_g;Name=GME3368_g;Parent=GME3368_g;[Complete];
scaffold1	300579	CDS	C	T	GCC->GCT	Ala->Ala	Syn	+	ID=GME3368_g;Name=GME3368_g;Parent=GME3368_g;[Complete];
scaffold1	300585	CDS	G	T	CTG->CTT	Leu->Leu	Syn	+	ID=GME3368_g;Name=GME3368_g;Parent=GME3368_g;[Complete];
scaffold1	300750	CDS	C	T	CCC->CCT	Pro->Pro	Syn	+	ID=GME3368_g;Name=GME3368_g;Parent=GME3368_g;[Complete];
scaffold1	301093	Non_gene	A	R
scaffold1	301098	Non_gene	T	Y
scaffold1	301533	Non_gene	T	Y
scaffold1	301714	CDS	C	T	TCC->TCT	Ser->Ser	Syn	+	ID=GME3369_g;Name=GME3369_g;Parent=GME3369_g;[Complete];
scaffold1	301942	CDS	G	C	CAG->CAC	Gln->His	Non_Syn	+	ID=GME3369_g;Name=GME3369_g;Parent=GME3369_g;[Complete];
scaffold1	301991	CDS	G	A	GAT->AAT	Asp->Asn	Non_Syn	+	ID=GME3369_g;Name=GME3369_g;Parent=GME3369_g;[Complete];
scaffold1	302468	Non_gene	A	W
scaffold1	302485	Non_gene	T	K
scaffold1	302650	Non_gene	G	S
scaffold1	303433	CDS	T	C	CGT->CGC	Arg->Arg	Syn	+	ID=GME3369_g;Name=GME3369_g;Parent=GME3369_g;[Complete];
scaffold1	303448	CDS	G	A	CAG->CAA	Gln->Gln	Syn	+	ID=GME3369_g;Name=GME3369_g;Parent=GME3369_g;[Complete];
scaffold1	303607	CDS	T	C	GCT->GCC	Ala->Ala	Syn	+	ID=GME3369_g;Name=GME3369_g;Parent=GME3369_g;[Complete];
scaffold1	304243	CDS	C	T	ATC->ATT	Ile->Ile	Syn	+	ID=GME3369_g;Name=GME3369_g;Parent=GME3369_g;[Complete];
scaffold1	304372	CDS	A	G	TTA->TTG	Leu->Leu	Syn	+	ID=GME3369_g;Name=GME3369_g;Parent=GME3369_g;[Complete];
scaffold1	304561	CDS	G	A	GGG->GGA	Gly->Gly	Syn	+	ID=GME3369_g;Name=GME3369_g;Parent=GME3369_g;[Complete];
scaffold1	304646	CDS	T	C	TTG->CTG	Leu->Leu	Syn	+	ID=GME3369_g;Name=GME3369_g;Parent=GME3369_g;[Complete];
scaffold1	305116	CDS	A	G	GGA->GGG	Gly->Gly	Syn	+	ID=GME3369_g;Name=GME3369_g;Parent=GME3369_g;[Complete];
scaffold1	305412	Non_gene	T	Y
scaffold1	305968	CDS	T	C	CCT->CCC	Pro->Pro	Syn	+	ID=GME3370_g;Name=GME3370_g;Parent=GME3370_g;[Complete];
scaffold1	306510	CDS	A	G	ATC->GTC	Ile->Val	Non_Syn	+	ID=GME3370_g;Name=GME3370_g;Parent=GME3370_g;[Complete];
scaffold1	307111	CDS	T	A	CCT->CCA	Pro->Pro	Syn	+	ID=GME3370_g;Name=GME3370_g;Parent=GME3370_g;[Complete];
scaffold1	308472	Non_gene	C	Y
scaffold1	308531	Non_gene	A	R
scaffold1	308675	Non_gene	G	K
scaffold1	308808	CDS	T	C	GAC->GGC	Asp->Gly	Non_Syn	-	ID=GME3371_g;Name=GME3371_g;Parent=GME3371_g;[Complete];
scaffold1	308830	CDS	G	T	CAG->AAG	Gln->Lys	Non_Syn	-	ID=GME3371_g;Name=GME3371_g;Parent=GME3371_g;[Complete];
scaffold1	309697	CDS	G	T	ATC->ATA	Ile->Ile	Syn	-	ID=GME3371_g;Name=GME3371_g;Parent=GME3371_g;[Complete];
scaffold1	309975	Non_gene	C	S
scaffold1	310004	Non_gene	C	Y
scaffold1	310333	CDS	G	A	GCG->GCA	Ala->Ala	Syn	+	ID=GME3372_g;Name=GME3372_g;Parent=GME3372_g;[Complete];
scaffold1	310764	Non_gene	A	M
scaffold1	313407	CDS	G	C	GAG->CAG	Glu->Gln	Non_Syn	+	ID=GME3374_g;Name=GME3374_g;Parent=GME3374_g;[Complete];
scaffold1	321963	CDS	T	C	AAA->AAG	Lys->Lys	Syn	-	ID=GME3379_g;Name=GME3379_g;Parent=GME3379_g;[Complete];
scaffold1	327485	Non_gene	A	R
scaffold1	329589	Non_gene	C	Y
scaffold1	333837	Non_gene	A	W
scaffold1	336346	CDS	T	C	AGC->GGC	Ser->Gly	Non_Syn	-	ID=GME3385_g;Name=GME3385_g;Parent=GME3385_g;[Complete];
scaffold1	336693	Non_gene	A	R
scaffold1	336939	Non_gene	G	R
scaffold1	336981	Non_gene	A	R
scaffold1	337225	CDS	G	A	TGC->TGT	Cys->Cys	Syn	-	ID=GME3386_g;Name=GME3386_g;Parent=GME3386_g;[Complete];
scaffold1	339984	CDS	A	G	TCT->TCC	Ser->Ser	Syn	-	ID=GME3386_g;Name=GME3386_g;Parent=GME3386_g;[Complete];
scaffold1	340041	CDS	T	C	CGA->CGG	Arg->Arg	Syn	-	ID=GME3386_g;Name=GME3386_g;Parent=GME3386_g;[Complete];
scaffold1	341910	Non_gene	G	R
scaffold1	341932	Non_gene	A	R
scaffold1	342253	Non_gene	T	W
scaffold1	343501	CDS	A	G	TTT->TTC	Phe->Phe	Syn	-	ID=GME3387_g;Name=GME3387_g;Parent=GME3387_g;[Complete];
scaffold1	343674	Non_gene	G	S
scaffold1	343891	CDS	G	A	GCC->GCT	Ala->Ala	Syn	-	ID=GME3387_g;Name=GME3387_g;Parent=GME3387_g;[Complete];
scaffold1	343897	CDS	G	A	CCC->CCT	Pro->Pro	Syn	-	ID=GME3387_g;Name=GME3387_g;Parent=GME3387_g;[Complete];
scaffold1	343938	CDS	T	C	AAG->GAG	Lys->Glu	Non_Syn	-	ID=GME3387_g;Name=GME3387_g;Parent=GME3387_g;[Complete];
scaffold1	344089	Non_gene	G	R
scaffold1	344163	Non_gene	G	R
scaffold1	344205	Non_gene	A	W
scaffold1	344908	CDS	T	C	AAC->GAC	Asn->Asp	Non_Syn	-	ID=GME3387_g;Name=GME3387_g;Parent=GME3387_g;[Complete];
scaffold1	345256	Non_gene	G	K
scaffold1	349280	CDS	A	G	AAA->GAA	Lys->Glu	Non_Syn	+	ID=GME3389_g;Name=GME3389_g;Parent=GME3389_g;[Complete];
scaffold1	349556	CDS	C	A	ACC->ACA	Thr->Thr	Syn	+	ID=GME3389_g;Name=GME3389_g;Parent=GME3389_g;[Complete];
scaffold1	349648	CDS	A	G	TAT->TGT	Tyr->Cys	Non_Syn	+	ID=GME3389_g;Name=GME3389_g;Parent=GME3389_g;[Complete];
scaffold1	349754	CDS	G	T	ATG->ATT	Met->Ile	Non_Syn	+	ID=GME3389_g;Name=GME3389_g;Parent=GME3389_g;[Complete];
scaffold1	350993	Non_gene	C	M
scaffold1	351433	Non_gene	A	G
scaffold1	351879	CDS	C	T	TCC->TCT	Ser->Ser	Syn	+	ID=GME3390_g;Name=GME3390_g;Parent=GME3390_g;[Complete];
scaffold1	351889	CDS	G	A	GCC->ACC	Ala->Thr	Non_Syn	+	ID=GME3390_g;Name=GME3390_g;Parent=GME3390_g;[Complete];
scaffold1	352551	CDS	C	T	CTG->TTG	Leu->Leu	Syn	+	ID=GME3390_g;Name=GME3390_g;Parent=GME3390_g;[Complete];
scaffold1	353255	CDS	G	A	GTG->GTA	Val->Val	Syn	+	ID=GME3390_g;Name=GME3390_g;Parent=GME3390_g;[Complete];
scaffold1	353384	Non_gene	A	R
scaffold1	353565	Non_gene	A	W
scaffold1	353708	Non_gene	T	W
scaffold1	353752	Non_gene	C	Y
scaffold1	353776	Non_gene	C	Y
scaffold1	354071	CDS	G	T	TGG->TGT	Trp->Cys	Non_Syn	+	ID=GME3390_g;Name=GME3390_g;Parent=GME3390_g;[Complete];
scaffold1	354088	CDS	T	C	ATC->ACC	Ile->Thr	Non_Syn	+	ID=GME3390_g;Name=GME3390_g;Parent=GME3390_g;[Complete];
scaffold1	354144	CDS	C	A	CAA->AAA	Gln->Lys	Non_Syn	+	ID=GME3390_g;Name=GME3390_g;Parent=GME3390_g;[Complete];
scaffold1	354173	CDS	T	C	AAT->AAC	Asn->Asn	Syn	+	ID=GME3390_g;Name=GME3390_g;Parent=GME3390_g;[Complete];
scaffold1	354191	CDS	G	A	GAG->GAA	Glu->Glu	Syn	+	ID=GME3390_g;Name=GME3390_g;Parent=GME3390_g;[Complete];
scaffold1	354292	CDS	C	T	CCT->TCT	Pro->Ser	Non_Syn	+	ID=GME3390_g;Name=GME3390_g;Parent=GME3390_g;[Complete];
scaffold1	354306	Non_gene	G	S
scaffold1	354353	Non_gene	T	Y
scaffold1	354846	CDS	A	G	AAT->GAT	Asn->Asp	Non_Syn	+	ID=GME3391_g;Name=GME3391_g;Parent=GME3391_g;[Complete];
scaffold1	354866	CDS	A	G	CCA->CCG	Pro->Pro	Syn	+	ID=GME3391_g;Name=GME3391_g;Parent=GME3391_g;[Complete];
scaffold1	354950	CDS	C	T	AAC->AAT	Asn->Asn	Syn	+	ID=GME3391_g;Name=GME3391_g;Parent=GME3391_g;[Complete];
scaffold1	354987	CDS	G	C	GGC->CGC	Gly->Arg	Non_Syn	+	ID=GME3391_g;Name=GME3391_g;Parent=GME3391_g;[Complete];
scaffold1	355097	CDS	G	T	ACG->ACT	Thr->Thr	Syn	+	ID=GME3391_g;Name=GME3391_g;Parent=GME3391_g;[Complete];
scaffold1	355133	CDS	G	C	CTG->CTC	Leu->Leu	Syn	+	ID=GME3391_g;Name=GME3391_g;Parent=GME3391_g;[Complete];
scaffold1	355265	CDS	T	C	TCT->TCC	Ser->Ser	Syn	+	ID=GME3391_g;Name=GME3391_g;Parent=GME3391_g;[Complete];
scaffold1	355323	CDS	C	A	CCC->ACC	Pro->Thr	Non_Syn	+	ID=GME3391_g;Name=GME3391_g;Parent=GME3391_g;[Complete];
scaffold1	355475	CDS	C	T	GAC->GAT	Asp->Asp	Syn	+	ID=GME3391_g;Name=GME3391_g;Parent=GME3391_g;[Complete];
scaffold1	355506	CDS	A	G	ACG->GCG	Thr->Ala	Non_Syn	+	ID=GME3391_g;Name=GME3391_g;Parent=GME3391_g;[Complete];
scaffold1	355814	CDS	A	G	ACA->ACG	Thr->Thr	Syn	+	ID=GME3391_g;Name=GME3391_g;Parent=GME3391_g;[Complete];
scaffold1	356064	CDS	T	C	TAT->TAC	Tyr->Tyr	Syn	+	ID=GME3391_g;Name=GME3391_g;Parent=GME3391_g;[Complete];
scaffold1	356076	CDS	T	C	GCT->GCC	Ala->Ala	Syn	+	ID=GME3391_g;Name=GME3391_g;Parent=GME3391_g;[Complete];
scaffold1	356083	CDS	A	G	AGC->GGC	Ser->Gly	Non_Syn	+	ID=GME3391_g;Name=GME3391_g;Parent=GME3391_g;[Complete];
scaffold1	356239	CDS	A	G	CGA->CGG	Arg->Arg	Syn	+	ID=GME3391_g;Name=GME3391_g;Parent=GME3391_g;[Complete];
scaffold1	356255	CDS	T	C	TTG->CTG	Leu->Leu	Syn	+	ID=GME3391_g;Name=GME3391_g;Parent=GME3391_g;[Complete];
scaffold1	356320	CDS	C	T	CAC->CAT	His->His	Syn	+	ID=GME3391_g;Name=GME3391_g;Parent=GME3391_g;[Complete];
scaffold1	356411	CDS	T	G	TCT->GCT	Ser->Ala	Non_Syn	+	ID=GME3391_g;Name=GME3391_g;Parent=GME3391_g;[Complete];
scaffold1	356518	CDS	C	A	CGC->CGA	Arg->Arg	Syn	+	ID=GME3391_g;Name=GME3391_g;Parent=GME3391_g;[Complete];
scaffold1	356566	CDS	C	T	CTC->CTT	Leu->Leu	Syn	+	ID=GME3391_g;Name=GME3391_g;Parent=GME3391_g;[Complete];
scaffold1	356575	CDS	G	C	ATG->ATC	Met->Ile	Non_Syn	+	ID=GME3391_g;Name=GME3391_g;Parent=GME3391_g;[Complete];
scaffold1	356617	CDS	G	A	CCG->CCA	Pro->Pro	Syn	+	ID=GME3391_g;Name=GME3391_g;Parent=GME3391_g;[Complete];
scaffold1	356659	CDS	A	G	CTA->CTG	Leu->Leu	Syn	+	ID=GME3391_g;Name=GME3391_g;Parent=GME3391_g;[Complete];
scaffold1	356683	CDS	A	G	CTA->CTG	Leu->Leu	Syn	+	ID=GME3391_g;Name=GME3391_g;Parent=GME3391_g;[Complete];
scaffold1	356713	CDS	C	A	CTC->CTA	Leu->Leu	Syn	+	ID=GME3391_g;Name=GME3391_g;Parent=GME3391_g;[Complete];
scaffold1	356905	CDS	C	T	CGC->CGT	Arg->Arg	Syn	+	ID=GME3391_g;Name=GME3391_g;Parent=GME3391_g;[Complete];
scaffold1	356918	CDS	C	T	CTG->TTG	Leu->Leu	Syn	+	ID=GME3391_g;Name=GME3391_g;Parent=GME3391_g;[Complete];
scaffold1	357012	CDS	C	T	GCA->GTA	Ala->Val	Non_Syn	+	ID=GME3391_g;Name=GME3391_g;Parent=GME3391_g;[Complete];
scaffold1	357221	CDS	G	A	GTA->ATA	Val->Ile	Non_Syn	+	ID=GME3391_g;Name=GME3391_g;Parent=GME3391_g;[Complete];
scaffold1	357329	CDS	G	C	GTG->CTG	Val->Leu	Non_Syn	+	ID=GME3391_g;Name=GME3391_g;Parent=GME3391_g;[Complete];
scaffold1	357459	Non_gene	C	S
scaffold1	357664	Non_gene	A	R
scaffold1	357708	Non_gene	T	K
scaffold1	357752	Non_gene	C	M
scaffold1	357764	Non_gene	T	Y
scaffold1	357849	Non_gene	G	R
scaffold1	357961	Non_gene	A	R
scaffold1	358470	CDS	C	T	CGC->CGT	Arg->Arg	Syn	+	ID=GME3392_g;Name=GME3392_g;Parent=GME3392_g;[Complete];
scaffold1	358545	CDS	T	C	AAT->AAC	Asn->Asn	Syn	+	ID=GME3392_g;Name=GME3392_g;Parent=GME3392_g;[Complete];
scaffold1	358848	CDS	A	G	GGA->GGG	Gly->Gly	Syn	+	ID=GME3392_g;Name=GME3392_g;Parent=GME3392_g;[Complete];
scaffold1	358929	CDS	G	A	GGG->GGA	Gly->Gly	Syn	+	ID=GME3392_g;Name=GME3392_g;Parent=GME3392_g;[Complete];
scaffold1	359616	Non_gene	C	M
scaffold1	359670	Non_gene	C	Y
scaffold1	360105	CDS	T	C	CTT->CTC	Leu->Leu	Syn	+	ID=GME3393_g;Name=GME3393_g;Parent=GME3393_g;[Complete];
scaffold1	360538	CDS	G	C	AGG->AGC	Arg->Ser	Non_Syn	+	ID=GME3393_g;Name=GME3393_g;Parent=GME3393_g;[Complete];
scaffold1	360778	CDS	G	C	CTG->CTC	Leu->Leu	Syn	+	ID=GME3393_g;Name=GME3393_g;Parent=GME3393_g;[Complete];
scaffold1	361031	CDS	G	A	GAG->AAG	Glu->Lys	Non_Syn	+	ID=GME3393_g;Name=GME3393_g;Parent=GME3393_g;[Complete];
scaffold1	361177	CDS	G	C	ACG->ACC	Thr->Thr	Syn	+	ID=GME3393_g;Name=GME3393_g;Parent=GME3393_g;[Complete];
scaffold1	361230	CDS	G	A	GGG->GAG	Gly->Glu	Non_Syn	+	ID=GME3393_g;Name=GME3393_g;Parent=GME3393_g;[Complete];
scaffold1	361282	CDS	C	T	CCC->CCT	Pro->Pro	Syn	+	ID=GME3393_g;Name=GME3393_g;Parent=GME3393_g;[Complete];
scaffold1	361300	CDS	G	A	CTG->CTA	Leu->Leu	Syn	+	ID=GME3393_g;Name=GME3393_g;Parent=GME3393_g;[Complete];
scaffold1	361361	CDS	G	A	GAG->AAG	Glu->Lys	Non_Syn	+	ID=GME3393_g;Name=GME3393_g;Parent=GME3393_g;[Complete];
scaffold1	361411	CDS	G	C	ACG->ACC	Thr->Thr	Syn	+	ID=GME3393_g;Name=GME3393_g;Parent=GME3393_g;[Complete];
scaffold1	361587	CDS	T	C	TTG->TCG	Leu->Ser	Non_Syn	+	ID=GME3393_g;Name=GME3393_g;Parent=GME3393_g;[Complete];
scaffold1	361796	Non_gene	C	Y
scaffold1	362744	Non_gene	G	R
scaffold1	362949	Non_gene	C	S
scaffold1	362967	Non_gene	G	S
scaffold1	363103	Non_gene	A	W
scaffold1	363937	CDS	C	T	CGC->CGT	Arg->Arg	Syn	+	ID=GME3393_g;Name=GME3393_g;Parent=GME3393_g;[Complete];
scaffold1	364079	CDS	G	T	GTG->TTG	Val->Leu	Non_Syn	+	ID=GME3393_g;Name=GME3393_g;Parent=GME3393_g;[Complete];
scaffold1	364358	Non_gene	T	Y
scaffold1	365146	CDS	A	G	GCA->GCG	Ala->Ala	Syn	+	ID=GME3394_g;Name=GME3394_g;Parent=GME3394_g;[Complete];
scaffold1	365179	CDS	T	C	CTT->CTC	Leu->Leu	Syn	+	ID=GME3394_g;Name=GME3394_g;Parent=GME3394_g;[Complete];
scaffold1	365233	CDS	T	C	ACT->ACC	Thr->Thr	Syn	+	ID=GME3394_g;Name=GME3394_g;Parent=GME3394_g;[Complete];
scaffold1	365320	CDS	G	A	GAG->GAA	Glu->Glu	Syn	+	ID=GME3394_g;Name=GME3394_g;Parent=GME3394_g;[Complete];
scaffold1	365377	CDS	A	G	GGA->GGG	Gly->Gly	Syn	+	ID=GME3394_g;Name=GME3394_g;Parent=GME3394_g;[Complete];
scaffold1	365395	CDS	C	T	GTC->GTT	Val->Val	Syn	+	ID=GME3394_g;Name=GME3394_g;Parent=GME3394_g;[Complete];
scaffold1	365838	CDS	A	T	ATG->TTG	Met->Leu	Non_Syn	+	ID=GME3394_g;Name=GME3394_g;Parent=GME3394_g;[Complete];
scaffold1	365998	Non_gene	G	S
scaffold1	367668	Non_gene	A	W
scaffold1	368195	CDS	C	G	GCC->GCG	Ala->Ala	Syn	+	ID=GME3395_g;Name=GME3395_g;Parent=GME3395_g;[Complete];
scaffold1	368391	Non_gene	C	Y
scaffold1	372505	CDS	T	G	CGA->CGC	Arg->Arg	Syn	-	ID=GME3396_g;Name=GME3396_g;Parent=GME3396_g;[Complete];
scaffold1	373016	Non_gene	G	S
scaffold1	373133	CDS	T	C	GCA->GCG	Ala->Ala	Syn	-	ID=GME3397_g;Name=GME3397_g;Parent=GME3397_g;[Complete];
scaffold1	373852	CDS	T	G	ACC->CCC	Thr->Pro	Non_Syn	-	ID=GME3397_g;Name=GME3397_g;Parent=GME3397_g;[Complete];
scaffold1	373910	CDS	A	G	TCT->TCC	Ser->Ser	Syn	-	ID=GME3397_g;Name=GME3397_g;Parent=GME3397_g;[Complete];
scaffold1	374023	CDS	T	C	ATC->GTC	Ile->Val	Non_Syn	-	ID=GME3397_g;Name=GME3397_g;Parent=GME3397_g;[Complete];
scaffold1	374835	Non_gene	C	Y
scaffold1	381068	CDS	T	C	AGA->AGG	Arg->Arg	Syn	-	ID=GME3399_g;Name=GME3399_g;Parent=GME3399_g;[Complete];
scaffold1	381116	CDS	C	T	ACG->ACA	Thr->Thr	Syn	-	ID=GME3399_g;Name=GME3399_g;Parent=GME3399_g;[Complete];
scaffold1	381158	CDS	A	T	AAT->AAA	Asn->Lys	Non_Syn	-	ID=GME3399_g;Name=GME3399_g;Parent=GME3399_g;[Complete];
scaffold1	381488	CDS	A	C	CTT->CGT	Leu->Arg	Non_Syn	-	ID=GME3399_g;Name=GME3399_g;Parent=GME3399_g;[Complete];
scaffold1	381508	CDS	A	T	GAT->GAA	Asp->Glu	Non_Syn	-	ID=GME3399_g;Name=GME3399_g;Parent=GME3399_g;[Complete];
scaffold1	381707	CDS	A	G	GTT->GCT	Val->Ala	Non_Syn	-	ID=GME3399_g;Name=GME3399_g;Parent=GME3399_g;[Complete];
scaffold1	384862	CDS	A	G	AGA->GGA	Arg->Gly	Non_Syn	+	ID=GME3401_g;Name=GME3401_g;Parent=GME3401_g;[Complete];
scaffold1	384905	CDS	C	T	GCA->GTA	Ala->Val	Non_Syn	+	ID=GME3401_g;Name=GME3401_g;Parent=GME3401_g;[Complete];
scaffold1	390222	CDS	C	T	CTC->CTT	Leu->Leu	Syn	+	ID=GME3403_g;Name=GME3403_g;Parent=GME3403_g;[Complete];
scaffold1	390678	CDS	T	C	TGT->TGC	Cys->Cys	Syn	+	ID=GME3403_g;Name=GME3403_g;Parent=GME3403_g;[Complete];
scaffold1	390992	CDS	C	T	ACC->ATC	Thr->Ile	Non_Syn	+	ID=GME3403_g;Name=GME3403_g;Parent=GME3403_g;[Complete];
scaffold1	392384	Non_gene	A	R
scaffold1	392560	Non_gene	A	R
scaffold1	392953	CDS	T	G	ACG->CCG	Thr->Pro	Non_Syn	-	ID=GME3404_g;Name=GME3404_g;Parent=GME3404_g;[Complete];
scaffold1	393815	CDS	C	T	GTG->GTA	Val->Val	Syn	-	ID=GME3404_g;Name=GME3404_g;Parent=GME3404_g;[Complete];
scaffold1	394531	Non_gene	C	M
scaffold1	394616	Non_gene	G	R
scaffold1	394678	Non_gene	T	W
scaffold1	394786	Non_gene	T	W
scaffold1	395857	CDS	A	T	GAC->GTC	Asp->Val	Non_Syn	+	ID=GME3406_g;Name=GME3406_g;Parent=GME3406_g;[Complete];
scaffold1	399247	Non_gene	T	Y
scaffold1	399901	Non_gene	A	R
scaffold1	405752	CDS	T	G	GTA->GTC	Val->Val	Syn	-	ID=GME3410_g;Name=GME3410_g;Parent=GME3410_g;[Complete];
scaffold1	408045	CDS	A	T	AAG->ATG	Lys->Met	Non_Syn	+	ID=GME3412_g;Name=GME3412_g;Parent=GME3412_g;[Complete];
scaffold1	408452	CDS	G	A	GTT->ATT	Val->Ile	Non_Syn	+	ID=GME3412_g;Name=GME3412_g;Parent=GME3412_g;[Complete];
scaffold1	408480	CDS	G	T	CGT->CTT	Arg->Leu	Non_Syn	+	ID=GME3412_g;Name=GME3412_g;Parent=GME3412_g;[Complete];
scaffold1	411641	CDS	G	A	CTC->TTC	Leu->Phe	Non_Syn	-	ID=GME3413_g;Name=GME3413_g;Parent=GME3413_g;[Complete];
scaffold1	413499	Non_gene	G	R
scaffold1	415383	CDS	C	T	GTG->GTA	Val->Val	Syn	-	ID=GME3413_g;Name=GME3413_g;Parent=GME3413_g;[Complete];
scaffold1	423233	CDS	T	A	AAG->ATG	Lys->Met	Non_Syn	-	ID=GME3415_g;Name=GME3415_g;Parent=GME3415_g;[Complete];
scaffold1	424384	CDS	C	T	AAG->AAA	Lys->Lys	Syn	-	ID=GME3416_g;Name=GME3416_g;Parent=GME3416_g;[Complete];
scaffold1	425088	CDS	C	T	GCG->ACG	Ala->Thr	Non_Syn	-	ID=GME3416_g;Name=GME3416_g;Parent=GME3416_g;[Complete];
scaffold1	425606	CDS	A	G	ATT->ACT	Ile->Thr	Non_Syn	-	ID=GME3416_g;Name=GME3416_g;Parent=GME3416_g;[Complete];
scaffold1	426589	CDS	A	G	CAA->CAG	Gln->Gln	Syn	+	ID=GME3417_g;Name=GME3417_g;Parent=GME3417_g;[Complete];
scaffold1	428058	CDS	C	T	CCT->CTT	Pro->Leu	Non_Syn	+	ID=GME3417_g;Name=GME3417_g;Parent=GME3417_g;[Complete];
scaffold1	428850	Non_gene	T	K
scaffold1	428913	Non_gene	C	S
scaffold1	431655	CDS	C	G	CTC->CTG	Leu->Leu	Syn	+	ID=GME3418_g;Name=GME3418_g;Parent=GME3418_g;[Complete];
scaffold1	433473	Non_gene	C	Y
scaffold1	434219	CDS	T	A	TTC->ATC	Phe->Ile	Non_Syn	+	ID=GME3420_g;Name=GME3420_g;Parent=GME3420_g;[Complete];
scaffold1	434296	CDS	T	C	GGT->GGC	Gly->Gly	Syn	+	ID=GME3420_g;Name=GME3420_g;Parent=GME3420_g;[Complete];
scaffold1	436301	CDS	G	A	GGC->AGC	Gly->Ser	Non_Syn	+	ID=GME3420_g;Name=GME3420_g;Parent=GME3420_g;[Complete];
scaffold1	438812	Non_gene	G	R
scaffold1	439205	CDS	A	G	ATT->ATC	Ile->Ile	Syn	-	ID=GME3421_g;Name=GME3421_g;Parent=GME3421_g;[Complete];
scaffold1	439235	CDS	T	C	GGA->GGG	Gly->Gly	Syn	-	ID=GME3421_g;Name=GME3421_g;Parent=GME3421_g;[Complete];
scaffold1	439484	CDS	C	T	GGG->GGA	Gly->Gly	Syn	-	ID=GME3421_g;Name=GME3421_g;Parent=GME3421_g;[Complete];
scaffold1	441117	CDS	G	C	GAC->GAG	Asp->Glu	Non_Syn	-	ID=GME3421_g;Name=GME3421_g;Parent=GME3421_g;[Complete];
scaffold1	443058	CDS	T	C	TTA->TTG	Leu->Leu	Syn	-	ID=GME3421_g;Name=GME3421_g;Parent=GME3421_g;[Complete];
scaffold1	443100	CDS	G	A	TCC->TCT	Ser->Ser	Syn	-	ID=GME3421_g;Name=GME3421_g;Parent=GME3421_g;[Complete];
scaffold1	443325	CDS	G	A	CTC->CTT	Leu->Leu	Syn	-	ID=GME3421_g;Name=GME3421_g;Parent=GME3421_g;[Complete];
scaffold1	444437	Non_gene	T	W
scaffold1	444514	Non_gene	A	R
scaffold1	444651	Non_gene	A	M
scaffold1	446444	Non_gene	C	Y
scaffold1	446464	Non_gene	C	S
scaffold1	447593	Non_gene	T	K
scaffold1	447704	Non_gene	T	Y
scaffold1	447714	Non_gene	A	W
scaffold1	448013	CDS	A	G	AAT->AAC	Asn->Asn	Syn	-	ID=GME3423_g;Name=GME3423_g;Parent=GME3423_g;[Complete];
scaffold1	448154	CDS	A	G	ACT->ACC	Thr->Thr	Syn	-	ID=GME3423_g;Name=GME3423_g;Parent=GME3423_g;[Complete];
scaffold1	448217	CDS	C	A	GTG->GTT	Val->Val	Syn	-	ID=GME3423_g;Name=GME3423_g;Parent=GME3423_g;[Complete];
scaffold1	448917	CDS	T	A	CAT->CTT	His->Leu	Non_Syn	-	ID=GME3423_g;Name=GME3423_g;Parent=GME3423_g;[Complete];
scaffold1	448922	CDS	A	G	TTT->TTC	Phe->Phe	Syn	-	ID=GME3423_g;Name=GME3423_g;Parent=GME3423_g;[Complete];
scaffold1	449255	CDS	A	G	ACT->ACC	Thr->Thr	Syn	-	ID=GME3423_g;Name=GME3423_g;Parent=GME3423_g;[Complete];
scaffold1	449651	Non_gene	G	R
scaffold1	449680	Non_gene	C	Y
scaffold1	449776	Non_gene	A	M
scaffold1	449818	Non_gene	G	S
scaffold1	450178	CDS	C	A	CCC->ACC	Pro->Thr	Non_Syn	+	ID=GME3424_g;Name=GME3424_g;Parent=GME3424_g;[Complete];
scaffold1	450301	CDS	C	T	CCA->TCA	Pro->Ser	Non_Syn	+	ID=GME3424_g;Name=GME3424_g;Parent=GME3424_g;[Complete];
scaffold1	450310	CDS	C	A	CTA->ATA	Leu->Ile	Non_Syn	+	ID=GME3424_g;Name=GME3424_g;Parent=GME3424_g;[Complete];
scaffold1	450319	CDS	A	C	ACT->CCT	Thr->Pro	Non_Syn	+	ID=GME3424_g;Name=GME3424_g;Parent=GME3424_g;[Complete];
scaffold1	450379	Non_gene	G	R
scaffold1	450391	Non_gene	T	K
scaffold1	450434	CDS	A	G	ATT->GTT	Ile->Val	Non_Syn	+	ID=GME3424_g;Name=GME3424_g;Parent=GME3424_g;[Complete];
scaffold1	450446	CDS	G	T	GCT->TCT	Ala->Ser	Non_Syn	+	ID=GME3424_g;Name=GME3424_g;Parent=GME3424_g;[Complete];
scaffold1	451175	CDS	A	G	ATC->GTC	Ile->Val	Non_Syn	+	ID=GME3424_g;Name=GME3424_g;Parent=GME3424_g;[Complete];
scaffold1	451213	CDS	A	G	GAA->GAG	Glu->Glu	Syn	+	ID=GME3424_g;Name=GME3424_g;Parent=GME3424_g;[Complete];
scaffold1	452302	CDS	C	T	CCA->TCA	Pro->Ser	Non_Syn	+	ID=GME3424_g;Name=GME3424_g;Parent=GME3424_g;[Complete];
scaffold1	452351	CDS	G	A	CGC->CAC	Arg->His	Non_Syn	+	ID=GME3424_g;Name=GME3424_g;Parent=GME3424_g;[Complete];
scaffold1	452373	CDS	A	G	GCA->GCG	Ala->Ala	Syn	+	ID=GME3424_g;Name=GME3424_g;Parent=GME3424_g;[Complete];
scaffold1	452909	Non_gene	T	Y
scaffold1	453391	CDS	A	G	AAG->GAG	Lys->Glu	Non_Syn	+	ID=GME3425_g;Name=GME3425_g;Parent=GME3425_g;[Complete];
scaffold1	453608	CDS	C	T	GCC->GCT	Ala->Ala	Syn	+	ID=GME3425_g;Name=GME3425_g;Parent=GME3425_g;[Complete];
scaffold1	453881	CDS	A	G	GAA->GAG	Glu->Glu	Syn	+	ID=GME3425_g;Name=GME3425_g;Parent=GME3425_g;[Complete];
scaffold1	454126	CDS	C	T	AAC->AAT	Asn->Asn	Syn	+	ID=GME3425_g;Name=GME3425_g;Parent=GME3425_g;[Complete];
scaffold1	454409	CDS	G	A	AAG->AAA	Lys->Lys	Syn	+	ID=GME3425_g;Name=GME3425_g;Parent=GME3425_g;[Complete];
scaffold1	457293	Non_gene	T	K
scaffold1	458893	CDS	T	C	AAC->GAC	Asn->Asp	Non_Syn	-	ID=GME3427_g;Name=GME3427_g;Parent=GME3427_g;[Complete];
scaffold1	462972	CDS	G	C	GTG->GTC	Val->Val	Syn	+	ID=GME3428_g;Name=GME3428_g;Parent=GME3428_g;[Complete];
scaffold1	464813	Non_gene	A	M
scaffold1	464983	CDS	C	T	GCG->GCA	Ala->Ala	Syn	-	ID=GME3429_g;Name=GME3429_g;Parent=GME3429_g;[Complete];
scaffold1	471107	CDS	G	A	CTG->CTA	Leu->Leu	Syn	+	ID=GME3430_g;Name=GME3430_g;Parent=GME3430_g;[Complete];
scaffold1	476168	Non_gene	T	C
scaffold1	477939	CDS	A	T	ATA->AAA	Ile->Lys	Non_Syn	-	ID=GME3432_g;Name=GME3432_g;Parent=GME3432_g;[Complete];
scaffold1	478291	CDS	T	C	ATC->GTC	Ile->Val	Non_Syn	-	ID=GME3432_g;Name=GME3432_g;Parent=GME3432_g;[Complete];
scaffold1	481303	Non_gene	G	K
scaffold1	481380	Non_gene	A	W
scaffold1	481629	Non_gene	T	W
scaffold1	481674	Non_gene	G	R
scaffold1	482810	CDS	T	C	CCT->CCC	Pro->Pro	Syn	+	ID=GME3433_g;Name=GME3433_g;Parent=GME3433_g;[Complete];
scaffold1	483973	CDS	C	T	GCC->GTC	Ala->Val	Non_Syn	+	ID=GME3433_g;Name=GME3433_g;Parent=GME3433_g;[Complete];
scaffold1	484124	CDS	T	G	GGT->GGG	Gly->Gly	Syn	+	ID=GME3433_g;Name=GME3433_g;Parent=GME3433_g;[Complete];
scaffold1	486455	CDS	T	C	TTG->CTG	Leu->Leu	Syn	+	ID=GME3433_g;Name=GME3433_g;Parent=GME3433_g;[Complete];
scaffold1	486539	Non_gene	C	M
scaffold1	486684	Non_gene	A	M
scaffold1	486718	Non_gene	T	Y
scaffold1	488237	CDS	A	G	GTG->GCG	Val->Ala	Non_Syn	-	ID=GME3434_g;Name=GME3434_g;Parent=GME3434_g;[Complete];
scaffold1	488452	CDS	T	C	TCA->TCG	Ser->Ser	Syn	-	ID=GME3434_g;Name=GME3434_g;Parent=GME3434_g;[Complete];
scaffold1	488467	CDS	A	G	TCT->TCC	Ser->Ser	Syn	-	ID=GME3434_g;Name=GME3434_g;Parent=GME3434_g;[Complete];
scaffold1	489013	CDS	A	G	GAT->GAC	Asp->Asp	Syn	-	ID=GME3434_g;Name=GME3434_g;Parent=GME3434_g;[Complete];
scaffold1	489020	CDS	G	A	CCC->CTC	Pro->Leu	Non_Syn	-	ID=GME3434_g;Name=GME3434_g;Parent=GME3434_g;[Complete];
scaffold1	489032	CDS	T	G	CAC->CCC	His->Pro	Non_Syn	-	ID=GME3434_g;Name=GME3434_g;Parent=GME3434_g;[Complete];
scaffold1	489091	CDS	A	G	GTT->GTC	Val->Val	Syn	-	ID=GME3434_g;Name=GME3434_g;Parent=GME3434_g;[Complete];
scaffold1	489551	Non_gene	A	W
scaffold1	489738	Non_gene	C	Y
scaffold1	490164	CDS	G	A	GAC->GAT	Asp->Asp	Syn	-	ID=GME3435_g;Name=GME3435_g;Parent=GME3435_g;[Complete];
scaffold1	490281	CDS	T	C	AGA->AGG	Arg->Arg	Syn	-	ID=GME3435_g;Name=GME3435_g;Parent=GME3435_g;[Complete];
scaffold1	490341	CDS	A	C	TCT->TCG	Ser->Ser	Syn	-	ID=GME3435_g;Name=GME3435_g;Parent=GME3435_g;[Complete];
scaffold1	490386	CDS	C	T	AGG->AGA	Arg->Arg	Syn	-	ID=GME3435_g;Name=GME3435_g;Parent=GME3435_g;[Complete];
scaffold1	490684	CDS	T	G	AAC->ACC	Asn->Thr	Non_Syn	-	ID=GME3435_g;Name=GME3435_g;Parent=GME3435_g;[Complete];
scaffold1	492839	CDS	G	C	GGG->GGC	Gly->Gly	Syn	+	ID=GME3436_g;Name=GME3436_g;Parent=GME3436_g;[Complete];
scaffold1	492862	CDS	G	C	CGA->CCA	Arg->Pro	Non_Syn	+	ID=GME3436_g;Name=GME3436_g;Parent=GME3436_g;[Complete];
scaffold1	492868	CDS	T	C	GTC->GCC	Val->Ala	Non_Syn	+	ID=GME3436_g;Name=GME3436_g;Parent=GME3436_g;[Complete];
scaffold1	492917	CDS	T	G	CCT->CCG	Pro->Pro	Syn	+	ID=GME3436_g;Name=GME3436_g;Parent=GME3436_g;[Complete];
scaffold1	492956	CDS	A	G	ACA->ACG	Thr->Thr	Syn	+	ID=GME3436_g;Name=GME3436_g;Parent=GME3436_g;[Complete];
scaffold1	493163	CDS	T	C	AGT->AGC	Ser->Ser	Syn	+	ID=GME3436_g;Name=GME3436_g;Parent=GME3436_g;[Complete];
scaffold1	493200	CDS	T	G	TCA->GCA	Ser->Ala	Non_Syn	+	ID=GME3436_g;Name=GME3436_g;Parent=GME3436_g;[Complete];
scaffold1	493260	CDS	G	T	GCA->TCA	Ala->Ser	Non_Syn	+	ID=GME3436_g;Name=GME3436_g;Parent=GME3436_g;[Complete];
scaffold1	493385	Non_gene	C	Y
scaffold1	493397	Non_gene	G	K
scaffold1	493538	CDS	A	G	AAC->AGC	Asn->Ser	Non_Syn	+	ID=GME3436_g;Name=GME3436_g;Parent=GME3436_g;[Complete];
scaffold1	493650	CDS	C	G	GTC->GTG	Val->Val	Syn	+	ID=GME3436_g;Name=GME3436_g;Parent=GME3436_g;[Complete];
scaffold1	493698	CDS	C	T	TCC->TCT	Ser->Ser	Syn	+	ID=GME3436_g;Name=GME3436_g;Parent=GME3436_g;[Complete];
scaffold1	493803	CDS	G	A	CCG->CCA	Pro->Pro	Syn	+	ID=GME3436_g;Name=GME3436_g;Parent=GME3436_g;[Complete];
scaffold1	493822	CDS	G	A	GCA->ACA	Ala->Thr	Non_Syn	+	ID=GME3436_g;Name=GME3436_g;Parent=GME3436_g;[Complete];
scaffold1	493887	CDS	A	G	AAA->AAG	Lys->Lys	Syn	+	ID=GME3436_g;Name=GME3436_g;Parent=GME3436_g;[Complete];
scaffold1	495170	CDS	G	A	GAG->GAA	Glu->Glu	Syn	+	ID=GME3436_g;Name=GME3436_g;Parent=GME3436_g;[Complete];
scaffold1	495195	CDS	T	C	TCC->CCC	Ser->Pro	Non_Syn	+	ID=GME3436_g;Name=GME3436_g;Parent=GME3436_g;[Complete];
scaffold1	495227	CDS	T	C	GAT->GAC	Asp->Asp	Syn	+	ID=GME3436_g;Name=GME3436_g;Parent=GME3436_g;[Complete];
scaffold1	495383	CDS	T	A	GAT->GAA	Asp->Glu	Non_Syn	+	ID=GME3436_g;Name=GME3436_g;Parent=GME3436_g;[Complete];
scaffold1	495526	Non_gene	T	K
scaffold1	495545	Non_gene	A	R
scaffold1	495638	Non_gene	G	R
scaffold1	497162	CDS	G	A	CGA->TGA	Arg->STOP	Non_Syn	-	ID=GME3437_g;Name=GME3437_g;Parent=GME3437_g;[Complete];
scaffold1	497696	Non_gene	G	R
scaffold1	497726	Non_gene	G	R
scaffold1	503293	Non_gene	G	S
scaffold1	504887	CDS	C	T	ACT->ATT	Thr->Ile	Non_Syn	+	ID=GME3441_g;Name=GME3441_g;Parent=GME3441_g;[Complete];
scaffold1	519831	CDS	T	C	GTC->GCC	Val->Ala	Non_Syn	+	ID=GME3446_g;Name=GME3446_g;Parent=GME3446_g;[Complete];
scaffold1	521496	CDS	T	C	CGT->CGC	Arg->Arg	Syn	+	ID=GME3447_g;Name=GME3447_g;Parent=GME3447_g;[Complete];
scaffold1	522049	CDS	A	T	AAT->ATT	Asn->Ile	Non_Syn	+	ID=GME3447_g;Name=GME3447_g;Parent=GME3447_g;[Complete];
scaffold1	524190	CDS	G	A	GAG->GAA	Glu->Glu	Syn	+	ID=GME3447_g;Name=GME3447_g;Parent=GME3447_g;[Complete];
scaffold1	526547	CDS	C	T	TCC->TTC	Ser->Phe	Non_Syn	+	ID=GME3448_g;Name=GME3448_g;Parent=GME3448_g;[Complete];
scaffold1	527471	Non_gene	T	K
scaffold1	528696	CDS	C	G	ACG->AGG	Thr->Arg	Non_Syn	+	ID=GME3448_g;Name=GME3448_g;Parent=GME3448_g;[Complete];
scaffold1	528728	CDS	T	C	TAT->CAT	Tyr->His	Non_Syn	+	ID=GME3448_g;Name=GME3448_g;Parent=GME3448_g;[Complete];
scaffold1	528744	CDS	G	A	GGG->GAG	Gly->Glu	Non_Syn	+	ID=GME3448_g;Name=GME3448_g;Parent=GME3448_g;[Complete];
scaffold1	529104	Non_gene	C	Y
scaffold1	529363	CDS	A	G	TTT->TTC	Phe->Phe	Syn	-	ID=GME3449_g;Name=GME3449_g;Parent=GME3449_g;[Complete];
scaffold1	529844	Non_gene	G	R
scaffold1	530103	CDS	C	G	GGA->GCA	Gly->Ala	Non_Syn	-	ID=GME3449_g;Name=GME3449_g;Parent=GME3449_g;[Complete];
scaffold1	530436	Non_gene	G	R
scaffold1	530708	Non_gene	T	Y
scaffold1	530718	Non_gene	G	R
scaffold1	530857	Non_gene	C	M
scaffold1	533089	CDS	C	T	CCT->CTT	Pro->Leu	Non_Syn	+	ID=GME3450_g;Name=GME3450_g;Parent=GME3450_g;[Complete];
scaffold1	533216	CDS	T	C	TTG->CTG	Leu->Leu	Syn	+	ID=GME3450_g;Name=GME3450_g;Parent=GME3450_g;[Complete];
scaffold1	533915	Non_gene	C	Y
scaffold1	534418	CDS	T	C	CTC->CCC	Leu->Pro	Non_Syn	+	ID=GME3450_g;Name=GME3450_g;Parent=GME3450_g;[Complete];
scaffold1	534461	CDS	T	C	ATT->ATC	Ile->Ile	Syn	+	ID=GME3450_g;Name=GME3450_g;Parent=GME3450_g;[Complete];
scaffold1	534900	CDS	C	T	GAC->GAT	Asp->Asp	Syn	+	ID=GME3450_g;Name=GME3450_g;Parent=GME3450_g;[Complete];
scaffold1	535062	CDS	T	C	GGT->GGC	Gly->Gly	Syn	+	ID=GME3450_g;Name=GME3450_g;Parent=GME3450_g;[Complete];
scaffold1	535127	CDS	T	C	CTC->CCC	Leu->Pro	Non_Syn	+	ID=GME3450_g;Name=GME3450_g;Parent=GME3450_g;[Complete];
scaffold1	535143	CDS	G	A	TCG->TCA	Ser->Ser	Syn	+	ID=GME3450_g;Name=GME3450_g;Parent=GME3450_g;[Complete];
scaffold1	535429	Non_gene	T	Y
scaffold1	535441	Non_gene	T	Y
scaffold1	535475	Non_gene	T	Y
scaffold1	535717	CDS	C	T	CGG->TGG	Arg->Trp	Non_Syn	+	ID=GME3451_g;Name=GME3451_g;Parent=GME3451_g;[Complete];
scaffold1	535869	CDS	A	G	TCA->TCG	Ser->Ser	Syn	+	ID=GME3451_g;Name=GME3451_g;Parent=GME3451_g;[Complete];
scaffold1	536275	CDS	G	A	GGT->GAT	Gly->Asp	Non_Syn	+	ID=GME3451_g;Name=GME3451_g;Parent=GME3451_g;[Complete];
scaffold1	536383	CDS	G	C	GCT->CCT	Ala->Pro	Non_Syn	+	ID=GME3451_g;Name=GME3451_g;Parent=GME3451_g;[Complete];
scaffold1	536474	CDS	T	C	ATC->ACC	Ile->Thr	Non_Syn	+	ID=GME3451_g;Name=GME3451_g;Parent=GME3451_g;[Complete];
scaffold1	536736	CDS	G	A	GGG->GGA	Gly->Gly	Syn	+	ID=GME3451_g;Name=GME3451_g;Parent=GME3451_g;[Complete];
scaffold1	536856	CDS	C	T	ATC->ATT	Ile->Ile	Syn	+	ID=GME3451_g;Name=GME3451_g;Parent=GME3451_g;[Complete];
scaffold1	536904	CDS	G	T	TCG->TCT	Ser->Ser	Syn	+	ID=GME3451_g;Name=GME3451_g;Parent=GME3451_g;[Complete];
scaffold1	536934	CDS	T	C	AGT->AGC	Ser->Ser	Syn	+	ID=GME3451_g;Name=GME3451_g;Parent=GME3451_g;[Complete];
scaffold1	537153	CDS	A	C	CTA->CTC	Leu->Leu	Syn	+	ID=GME3451_g;Name=GME3451_g;Parent=GME3451_g;[Complete];
scaffold1	537218	CDS	C	T	TCA->TTA	Ser->Leu	Non_Syn	+	ID=GME3451_g;Name=GME3451_g;Parent=GME3451_g;[Complete];
scaffold1	537231	CDS	T	C	TCT->TCC	Ser->Ser	Syn	+	ID=GME3451_g;Name=GME3451_g;Parent=GME3451_g;[Complete];
scaffold1	537296	CDS	T	G	CTT->CGT	Leu->Arg	Non_Syn	+	ID=GME3451_g;Name=GME3451_g;Parent=GME3451_g;[Complete];
scaffold1	537302	CDS	A	G	GAG->GGG	Glu->Gly	Non_Syn	+	ID=GME3451_g;Name=GME3451_g;Parent=GME3451_g;[Complete];
scaffold1	537327	CDS	A	G	GAA->GAG	Glu->Glu	Syn	+	ID=GME3451_g;Name=GME3451_g;Parent=GME3451_g;[Complete];
scaffold1	537393	CDS	A	G	AAA->AAG	Lys->Lys	Syn	+	ID=GME3451_g;Name=GME3451_g;Parent=GME3451_g;[Complete];
scaffold1	537417	CDS	A	G	TCA->TCG	Ser->Ser	Syn	+	ID=GME3451_g;Name=GME3451_g;Parent=GME3451_g;[Complete];
scaffold1	537422	CDS	A	T	TAC->TTC	Tyr->Phe	Non_Syn	+	ID=GME3451_g;Name=GME3451_g;Parent=GME3451_g;[Complete];
scaffold1	537537	CDS	T	C	GAT->GAC	Asp->Asp	Syn	+	ID=GME3451_g;Name=GME3451_g;Parent=GME3451_g;[Complete];
scaffold1	538438	CDS	G	A	GGC->GAC	Gly->Asp	Non_Syn	+	ID=GME3451_g;Name=GME3451_g;Parent=GME3451_g;[Complete];
scaffold1	540872	Non_gene	T	Y
scaffold1	540906	Non_gene	T	W
scaffold1	540933	Non_gene	A	R
scaffold1	541206	CDS	T	C	GTA->GTG	Val->Val	Syn	-	ID=GME3453_g;Name=GME3453_g;Parent=GME3453_g;[Complete];
scaffold1	541365	CDS	T	C	CCA->CCG	Pro->Pro	Syn	-	ID=GME3453_g;Name=GME3453_g;Parent=GME3453_g;[Complete];
scaffold1	541476	CDS	A	G	TTT->TTC	Phe->Phe	Syn	-	ID=GME3453_g;Name=GME3453_g;Parent=GME3453_g;[Complete];
scaffold1	541667	CDS	T	A	CTA->CTT	Leu->Leu	Syn	-	ID=GME3453_g;Name=GME3453_g;Parent=GME3453_g;[Complete];
scaffold1	541915	CDS	T	C	AAC->GAC	Asn->Asp	Non_Syn	-	ID=GME3453_g;Name=GME3453_g;Parent=GME3453_g;[Complete];
scaffold1	541922	CDS	C	G	TCG->TCC	Ser->Ser	Syn	-	ID=GME3453_g;Name=GME3453_g;Parent=GME3453_g;[Complete];
scaffold1	542345	CDS	A	G	GCT->GCC	Ala->Ala	Syn	-	ID=GME3453_g;Name=GME3453_g;Parent=GME3453_g;[Complete];
scaffold1	542979	CDS	A	G	GAT->GAC	Asp->Asp	Syn	-	ID=GME3453_g;Name=GME3453_g;Parent=GME3453_g;[Complete];
scaffold1	543102	CDS	A	G	TTT->TTC	Phe->Phe	Syn	-	ID=GME3453_g;Name=GME3453_g;Parent=GME3453_g;[Complete];
scaffold1	543114	CDS	T	C	CAA->CAG	Gln->Gln	Syn	-	ID=GME3453_g;Name=GME3453_g;Parent=GME3453_g;[Complete];
scaffold1	543439	CDS	G	C	ATC->ATG	Ile->Met	Non_Syn	-	ID=GME3453_g;Name=GME3453_g;Parent=GME3453_g;[Complete];
scaffold1	543596	Non_gene	A	R
scaffold1	543612	Non_gene	G	R
scaffold1	544215	Non_gene	C	Y
scaffold1	544328	CDS	C	T	GAG->GAA	Glu->Glu	Syn	-	ID=GME3454_g;Name=GME3454_g;Parent=GME3454_g;[Complete];
scaffold1	545143	CDS	C	T	ATG->ATA	Met->Ile	Non_Syn	-	ID=GME3454_g;Name=GME3454_g;Parent=GME3454_g;[Complete];
scaffold1	545179	Non_gene	C	Y
scaffold1	545837	CDS	G	A	ACG->ATG	Thr->Met	Non_Syn	-	ID=GME3455_g;Name=GME3455_g;Parent=GME3455_g;[Complete];
scaffold1	546256	CDS	G	A	CTC->CTT	Leu->Leu	Syn	-	ID=GME3455_g;Name=GME3455_g;Parent=GME3455_g;[Complete];
scaffold1	546631	CDS	C	T	GGG->GGA	Gly->Gly	Syn	-	ID=GME3455_g;Name=GME3455_g;Parent=GME3455_g;[Complete];
scaffold1	547411	CDS	T	C	CCA->CCG	Pro->Pro	Syn	-	ID=GME3455_g;Name=GME3455_g;Parent=GME3455_g;[Complete];
scaffold1	548479	Non_gene	A	R
scaffold1	549400	Non_gene	A	R
scaffold1	549411	Non_gene	T	Y
scaffold1	549505	Non_gene	T	Y
scaffold1	549530	Non_gene	A	R
scaffold1	549535	Non_gene	A	W
scaffold1	549879	CDS	C	T	CGT->CAT	Arg->His	Non_Syn	-	ID=GME3456_g;Name=GME3456_g;Parent=GME3456_g;[Complete];
scaffold1	550352	CDS	A	G	CCT->CCC	Pro->Pro	Syn	-	ID=GME3456_g;Name=GME3456_g;Parent=GME3456_g;[Complete];
scaffold1	550399	CDS	G	A	CCT->TCT	Pro->Ser	Non_Syn	-	ID=GME3456_g;Name=GME3456_g;Parent=GME3456_g;[Complete];
scaffold1	550540	CDS	A	G	TCA->CCA	Ser->Pro	Non_Syn	-	ID=GME3456_g;Name=GME3456_g;Parent=GME3456_g;[Complete];
scaffold1	550547	CDS	C	A	ACG->ACT	Thr->Thr	Syn	-	ID=GME3456_g;Name=GME3456_g;Parent=GME3456_g;[Complete];
scaffold1	550748	CDS	G	T	CGC->CGA	Arg->Arg	Syn	-	ID=GME3456_g;Name=GME3456_g;Parent=GME3456_g;[Complete];
scaffold1	550871	CDS	G	C	CAC->CAG	His->Gln	Non_Syn	-	ID=GME3456_g;Name=GME3456_g;Parent=GME3456_g;[Complete];
scaffold1	551045	CDS	A	G	CGT->CGC	Arg->Arg	Syn	-	ID=GME3456_g;Name=GME3456_g;Parent=GME3456_g;[Complete];
scaffold1	551099	CDS	G	A	GGC->GGT	Gly->Gly	Syn	-	ID=GME3456_g;Name=GME3456_g;Parent=GME3456_g;[Complete];
scaffold1	551278	CDS	T	C	AGG->GGG	Arg->Gly	Non_Syn	-	ID=GME3456_g;Name=GME3456_g;Parent=GME3456_g;[Complete];
scaffold1	551740	CDS	C	T	GCC->ACC	Ala->Thr	Non_Syn	-	ID=GME3456_g;Name=GME3456_g;Parent=GME3456_g;[Complete];
scaffold1	551762	CDS	A	G	CCT->CCC	Pro->Pro	Syn	-	ID=GME3456_g;Name=GME3456_g;Parent=GME3456_g;[Complete];
scaffold1	551897	CDS	A	G	GAT->GAC	Asp->Asp	Syn	-	ID=GME3456_g;Name=GME3456_g;Parent=GME3456_g;[Complete];
scaffold1	552034	CDS	A	G	TTG->CTG	Leu->Leu	Syn	-	ID=GME3456_g;Name=GME3456_g;Parent=GME3456_g;[Complete];
scaffold1	552061	Non_gene	T	Y
scaffold1	552115	Non_gene	G	K
scaffold1	552374	Non_gene	A	M
scaffold1	552635	CDS	T	C	GAG->GGG	Glu->Gly	Non_Syn	-	ID=GME3457_g;Name=GME3457_g;Parent=GME3457_g;[Complete];
scaffold1	552744	CDS	T	C	AAG->AGG	Lys->Arg	Non_Syn	-	ID=GME3457_g;Name=GME3457_g;Parent=GME3457_g;[Complete];
scaffold1	552778	CDS	G	A	CTT->TTT	Leu->Phe	Non_Syn	-	ID=GME3457_g;Name=GME3457_g;Parent=GME3457_g;[Complete];
scaffold1	552910	CDS	T	G	ATC->CTC	Ile->Leu	Non_Syn	-	ID=GME3457_g;Name=GME3457_g;Parent=GME3457_g;[Complete];
scaffold1	552964	CDS	A	G	TTA->CTA	Leu->Leu	Syn	-	ID=GME3457_g;Name=GME3457_g;Parent=GME3457_g;[Complete];
scaffold1	553119	CDS	G	T	GGC->GGA	Gly->Gly	Syn	-	ID=GME3457_g;Name=GME3457_g;Parent=GME3457_g;[Complete];
scaffold1	553146	CDS	A	T	GTT->GTA	Val->Val	Syn	-	ID=GME3457_g;Name=GME3457_g;Parent=GME3457_g;[Complete];
scaffold1	554698	CDS	C	T	TAC->TAT	Tyr->Tyr	Syn	+	ID=GME3458_g;Name=GME3458_g;Parent=GME3458_g;[Complete];
scaffold1	555049	CDS	C	T	GTC->GTT	Val->Val	Syn	+	ID=GME3458_g;Name=GME3458_g;Parent=GME3458_g;[Complete];
scaffold1	555241	CDS	C	T	CTC->CTT	Leu->Leu	Syn	+	ID=GME3458_g;Name=GME3458_g;Parent=GME3458_g;[Complete];
scaffold1	555472	CDS	C	T	TCC->TCT	Ser->Ser	Syn	+	ID=GME3458_g;Name=GME3458_g;Parent=GME3458_g;[Complete];
scaffold1	555841	Non_gene	T	Y
scaffold1	555874	Non_gene	T	Y
scaffold1	555891	Non_gene	T	Y
scaffold1	556111	Non_gene	A	R
scaffold1	557219	CDS	T	C	ATC->GTC	Ile->Val	Non_Syn	-	ID=GME3459_g;Name=GME3459_g;Parent=GME3459_g;[Complete];
scaffold1	557848	CDS	G	C	GCT->GGT	Ala->Gly	Non_Syn	-	ID=GME3459_g;Name=GME3459_g;Parent=GME3459_g;[Complete];
scaffold1	559122	Non_gene	A	M
scaffold1	559158	Non_gene	G	R
scaffold1	559225	Non_gene	T	K
scaffold1	559342	Non_gene	G	R
scaffold1	559354	Non_gene	C	Y
scaffold1	559412	Non_gene	T	K
scaffold1	559453	Non_gene	C	M
scaffold1	560109	CDS	A	G	TAC->CAC	Tyr->His	Non_Syn	-	ID=GME3460_g;Name=GME3460_g;Parent=GME3460_g;[Complete];
scaffold1	560996	CDS	C	A	CGC->CTC	Arg->Leu	Non_Syn	-	ID=GME3461_g;Name=GME3461_g;Parent=GME3461_g;[Complete];
scaffold1	561389	CDS	C	A	CCG->CCT	Pro->Pro	Syn	-	ID=GME3461_g;Name=GME3461_g;Parent=GME3461_g;[Complete];
scaffold1	561625	CDS	G	A	CAC->CAT	His->His	Syn	-	ID=GME3461_g;Name=GME3461_g;Parent=GME3461_g;[Complete];
scaffold1	561703	CDS	A	G	TTT->TTC	Phe->Phe	Syn	-	ID=GME3461_g;Name=GME3461_g;Parent=GME3461_g;[Complete];
scaffold1	561972	CDS	G	A	ATC->ATT	Ile->Ile	Syn	-	ID=GME3461_g;Name=GME3461_g;Parent=GME3461_g;[Complete];
scaffold1	562300	CDS	C	G	GAG->CAG	Glu->Gln	Non_Syn	-	ID=GME3461_g;Name=GME3461_g;Parent=GME3461_g;[Complete];
scaffold1	562310	CDS	T	G	GAA->GAC	Glu->Asp	Non_Syn	-	ID=GME3461_g;Name=GME3461_g;Parent=GME3461_g;[Complete];
scaffold1	562373	CDS	G	A	GAC->GAT	Asp->Asp	Syn	-	ID=GME3461_g;Name=GME3461_g;Parent=GME3461_g;[Complete];
scaffold1	562392	CDS	G	A	ACT->ATT	Thr->Ile	Non_Syn	-	ID=GME3461_g;Name=GME3461_g;Parent=GME3461_g;[Complete];
scaffold1	563204	Non_gene	C	S
scaffold1	563257	Non_gene	G	R
scaffold1	563515	CDS	G	C	GGC->GCC	Gly->Ala	Non_Syn	+	ID=GME3462_g;Name=GME3462_g;Parent=GME3462_g;[Complete];
scaffold1	563741	CDS	C	T	GTC->GTT	Val->Val	Syn	+	ID=GME3462_g;Name=GME3462_g;Parent=GME3462_g;[Complete];
scaffold1	563753	CDS	A	C	CAA->CAC	Gln->His	Non_Syn	+	ID=GME3462_g;Name=GME3462_g;Parent=GME3462_g;[Complete];
scaffold1	563973	CDS	T	G	CTT->CTG	Leu->Leu	Syn	+	ID=GME3462_g;Name=GME3462_g;Parent=GME3462_g;[Complete];
scaffold1	564084	CDS	C	T	GCC->GCT	Ala->Ala	Syn	+	ID=GME3462_g;Name=GME3462_g;Parent=GME3462_g;[Complete];
scaffold1	564541	CDS	A	G	ATC->GTC	Ile->Val	Non_Syn	+	ID=GME3462_g;Name=GME3462_g;Parent=GME3462_g;[Complete];
scaffold1	564937	Non_gene	T	Y
scaffold1	564951	Non_gene	C	M
scaffold1	565073	Non_gene	A	W
scaffold1	565096	Non_gene	T	W
scaffold1	565114	Non_gene	C	M
scaffold1	568338	CDS	G	T	GTA->TTA	Val->Leu	Non_Syn	+	ID=GME3463_g;Name=GME3463_g;Parent=GME3463_g;[Complete];
scaffold1	568430	CDS	C	T	ACC->ACT	Thr->Thr	Syn	+	ID=GME3463_g;Name=GME3463_g;Parent=GME3463_g;[Complete];
scaffold1	568464	CDS	A	G	AAC->GAC	Asn->Asp	Non_Syn	+	ID=GME3463_g;Name=GME3463_g;Parent=GME3463_g;[Complete];
scaffold1	569198	CDS	T	C	TCC->CCC	Ser->Pro	Non_Syn	+	ID=GME3463_g;Name=GME3463_g;Parent=GME3463_g;[Complete];
scaffold1	569209	CDS	T	A	CCT->CCA	Pro->Pro	Syn	+	ID=GME3463_g;Name=GME3463_g;Parent=GME3463_g;[Complete];
scaffold1	569216	CDS	A	G	ACC->GCC	Thr->Ala	Non_Syn	+	ID=GME3463_g;Name=GME3463_g;Parent=GME3463_g;[Complete];
scaffold1	569287	CDS	C	T	CTC->CTT	Leu->Leu	Syn	+	ID=GME3463_g;Name=GME3463_g;Parent=GME3463_g;[Complete];
scaffold1	569320	CDS	C	T	GGC->GGT	Gly->Gly	Syn	+	ID=GME3463_g;Name=GME3463_g;Parent=GME3463_g;[Complete];
scaffold1	569365	CDS	G	T	CTG->CTT	Leu->Leu	Syn	+	ID=GME3463_g;Name=GME3463_g;Parent=GME3463_g;[Complete];
scaffold1	571329	Non_gene	T	K
scaffold1	572043	CDS	A	G	TTT->TTC	Phe->Phe	Syn	-	ID=GME3465_g;Name=GME3465_g;Parent=GME3465_g;[Complete];
scaffold1	573391	CDS	A	T	CTA->CTT	Leu->Leu	Syn	+	ID=GME3466_g;Name=GME3466_g;Parent=GME3466_g;[Complete];
scaffold1	573614	CDS	C	G	CTC->GTC	Leu->Val	Non_Syn	+	ID=GME3466_g;Name=GME3466_g;Parent=GME3466_g;[Complete];
scaffold1	573639	CDS	C	A	CCA->CAA	Pro->Gln	Non_Syn	+	ID=GME3466_g;Name=GME3466_g;Parent=GME3466_g;[Complete];
scaffold1	573949	CDS	C	T	TAC->TAT	Tyr->Tyr	Syn	+	ID=GME3466_g;Name=GME3466_g;Parent=GME3466_g;[Complete];
scaffold1	574018	CDS	A	C	ACA->ACC	Thr->Thr	Syn	+	ID=GME3466_g;Name=GME3466_g;Parent=GME3466_g;[Complete];
scaffold1	574033	CDS	C	A	GTC->GTA	Val->Val	Syn	+	ID=GME3466_g;Name=GME3466_g;Parent=GME3466_g;[Complete];
scaffold1	574272	CDS	A	T	GCA->GCT	Ala->Ala	Syn	+	ID=GME3466_g;Name=GME3466_g;Parent=GME3466_g;[Complete];
scaffold1	574539	CDS	C	A	GCC->GCA	Ala->Ala	Syn	+	ID=GME3466_g;Name=GME3466_g;Parent=GME3466_g;[Complete];
scaffold1	574585	CDS	A	C	ACG->CCG	Thr->Pro	Non_Syn	+	ID=GME3466_g;Name=GME3466_g;Parent=GME3466_g;[Complete];
scaffold1	574614	CDS	T	C	AGT->AGC	Ser->Ser	Syn	+	ID=GME3466_g;Name=GME3466_g;Parent=GME3466_g;[Complete];
scaffold1	574752	CDS	A	G	CCA->CCG	Pro->Pro	Syn	+	ID=GME3466_g;Name=GME3466_g;Parent=GME3466_g;[Complete];
scaffold1	574902	CDS	T	A	TCT->TCA	Ser->Ser	Syn	+	ID=GME3466_g;Name=GME3466_g;Parent=GME3466_g;[Complete];
scaffold1	575847	CDS	T	A	CCT->CCA	Pro->Pro	Syn	+	ID=GME3466_g;Name=GME3466_g;Parent=GME3466_g;[Complete];
scaffold1	576855	Non_gene	A	R
scaffold1	576865	Non_gene	A	R
scaffold1	576915	Non_gene	C	S
scaffold1	578125	Non_gene	A	R
scaffold1	578312	Non_gene	A	M
scaffold1	578405	Non_gene	A	R
scaffold1	579084	Non_gene	C	Y
scaffold1	580502	CDS	T	C	ATT->ATC	Ile->Ile	Syn	+	ID=GME3467_g;Name=GME3467_g;Parent=GME3467_g;[Complete];
scaffold1	580529	CDS	G	A	CAG->CAA	Gln->Gln	Syn	+	ID=GME3467_g;Name=GME3467_g;Parent=GME3467_g;[Complete];
scaffold1	580676	CDS	G	A	AGG->AGA	Arg->Arg	Syn	+	ID=GME3467_g;Name=GME3467_g;Parent=GME3467_g;[Complete];
scaffold1	580691	CDS	C	T	CAC->CAT	His->His	Syn	+	ID=GME3467_g;Name=GME3467_g;Parent=GME3467_g;[Complete];
scaffold1	580718	CDS	C	T	GTC->GTT	Val->Val	Syn	+	ID=GME3467_g;Name=GME3467_g;Parent=GME3467_g;[Complete];
scaffold1	581354	CDS	T	A	CCT->CCA	Pro->Pro	Syn	+	ID=GME3467_g;Name=GME3467_g;Parent=GME3467_g;[Complete];
scaffold1	582013	CDS	C	T	CTC->CTT	Leu->Leu	Syn	+	ID=GME3467_g;Name=GME3467_g;Parent=GME3467_g;[Complete];
scaffold1	582259	CDS	C	T	CAC->CAT	His->His	Syn	+	ID=GME3467_g;Name=GME3467_g;Parent=GME3467_g;[Complete];
scaffold1	582838	Non_gene	C	Y
scaffold1	582948	Non_gene	T	Y
scaffold1	582994	Non_gene	T	W
scaffold1	583427	CDS	G	A	CTC->CTT	Leu->Leu	Syn	-	ID=GME3468_g;Name=GME3468_g;Parent=GME3468_g;[Complete];
scaffold1	583652	CDS	G	C	ACC->ACG	Thr->Thr	Syn	-	ID=GME3468_g;Name=GME3468_g;Parent=GME3468_g;[Complete];
scaffold1	583775	CDS	T	G	GCA->GCC	Ala->Ala	Syn	-	ID=GME3468_g;Name=GME3468_g;Parent=GME3468_g;[Complete];
scaffold1	583802	CDS	T	C	CCA->CCG	Pro->Pro	Syn	-	ID=GME3468_g;Name=GME3468_g;Parent=GME3468_g;[Complete];
scaffold1	583925	CDS	A	T	GTT->GTA	Val->Val	Syn	-	ID=GME3468_g;Name=GME3468_g;Parent=GME3468_g;[Complete];
scaffold1	584003	CDS	C	G	ACG->ACC	Thr->Thr	Syn	-	ID=GME3468_g;Name=GME3468_g;Parent=GME3468_g;[Complete];
scaffold1	584213	CDS	A	G	GAT->GAC	Asp->Asp	Syn	-	ID=GME3468_g;Name=GME3468_g;Parent=GME3468_g;[Complete];
scaffold1	584242	CDS	G	C	CTT->GTT	Leu->Val	Non_Syn	-	ID=GME3468_g;Name=GME3468_g;Parent=GME3468_g;[Complete];
scaffold1	584252	CDS	A	G	TAT->TAC	Tyr->Tyr	Syn	-	ID=GME3468_g;Name=GME3468_g;Parent=GME3468_g;[Complete];
scaffold1	584382	CDS	A	C	TTC->TGC	Phe->Cys	Non_Syn	-	ID=GME3468_g;Name=GME3468_g;Parent=GME3468_g;[Complete];
scaffold1	584453	CDS	T	C	CTA->CTG	Leu->Leu	Syn	-	ID=GME3468_g;Name=GME3468_g;Parent=GME3468_g;[Complete];
scaffold1	584587	CDS	T	C	AAC->GAC	Asn->Asp	Non_Syn	-	ID=GME3468_g;Name=GME3468_g;Parent=GME3468_g;[Complete];
scaffold1	584615	CDS	G	A	GTC->GTT	Val->Val	Syn	-	ID=GME3468_g;Name=GME3468_g;Parent=GME3468_g;[Complete];
scaffold1	584687	CDS	C	G	ACG->ACC	Thr->Thr	Syn	-	ID=GME3468_g;Name=GME3468_g;Parent=GME3468_g;[Complete];
scaffold1	584696	CDS	C	G	ACG->ACC	Thr->Thr	Syn	-	ID=GME3468_g;Name=GME3468_g;Parent=GME3468_g;[Complete];
scaffold1	584752	CDS	G	T	CTC->ATC	Leu->Ile	Non_Syn	-	ID=GME3468_g;Name=GME3468_g;Parent=GME3468_g;[Complete];
scaffold1	584819	CDS	A	C	GTT->GTG	Val->Val	Syn	-	ID=GME3468_g;Name=GME3468_g;Parent=GME3468_g;[Complete];
scaffold1	584891	CDS	A	G	TTT->TTC	Phe->Phe	Syn	-	ID=GME3468_g;Name=GME3468_g;Parent=GME3468_g;[Complete];
scaffold1	584937	CDS	T	C	AAC->AGC	Asn->Ser	Non_Syn	-	ID=GME3468_g;Name=GME3468_g;Parent=GME3468_g;[Complete];
scaffold1	585248	CDS	G	A	TCC->TCT	Ser->Ser	Syn	-	ID=GME3468_g;Name=GME3468_g;Parent=GME3468_g;[Complete];
scaffold1	585344	CDS	A	T	GGT->GGA	Gly->Gly	Syn	-	ID=GME3468_g;Name=GME3468_g;Parent=GME3468_g;[Complete];
scaffold1	585506	Non_gene	A	M
scaffold1	586277	Non_gene	T	Y
scaffold1	586577	Non_gene	A	M
scaffold1	586616	Non_gene	G	K
scaffold1	586628	Non_gene	G	R
scaffold1	586661	Non_gene	A	W
scaffold1	592523	CDS	A	T	TTC->ATC	Phe->Ile	Non_Syn	-	ID=GME3472_g;Name=GME3472_g;Parent=GME3472_g;[Complete];
scaffold1	594700	Non_gene	T	Y
scaffold1	595648	CDS	A	G	ACA->GCA	Thr->Ala	Non_Syn	+	ID=GME3474_g;Name=GME3474_g;Parent=GME3474_g;[Complete];
scaffold1	595689	CDS	T	C	TAT->TAC	Tyr->Tyr	Syn	+	ID=GME3474_g;Name=GME3474_g;Parent=GME3474_g;[Complete];
scaffold1	595717	CDS	T	A	TTA->ATA	Leu->Ile	Non_Syn	+	ID=GME3474_g;Name=GME3474_g;Parent=GME3474_g;[Complete];
scaffold1	595957	Non_gene	A	R
scaffold1	596017	Non_gene	A	R
scaffold1	596044	Non_gene	G	R
scaffold1	596083	Non_gene	T	Y
scaffold1	596104	Non_gene	A	R
scaffold1	596116	Non_gene	A	R
scaffold10	776	Non_gene	A	R
scaffold10	892	Non_gene	A	R
scaffold10	1175	Non_gene	T	Y
scaffold10	1705	CDS	C	T	GCA->ACA	Ala->Thr	Non_Syn	-	ID=GME1741_g;Name=GME1741_g;Parent=GME1741_g;[Complete];
scaffold10	1961	CDS	C	T	TCG->TCA	Ser->Ser	Syn	-	ID=GME1741_g;Name=GME1741_g;Parent=GME1741_g;[Complete];
scaffold10	3609	Non_gene	A	G
scaffold10	9763	CDS	C	T	GGG->GAG	Gly->Glu	Non_Syn	-	ID=GME1742_g;Name=GME1742_g;Parent=GME1742_g;[Complete];
scaffold10	10016	CDS	A	G	TCC->CCC	Ser->Pro	Non_Syn	-	ID=GME1742_g;Name=GME1742_g;Parent=GME1742_g;[Complete];
scaffold10	10089	CDS	C	G	CGG->CGC	Arg->Arg	Syn	-	ID=GME1742_g;Name=GME1742_g;Parent=GME1742_g;[Complete];
scaffold10	11006	CDS	G	A	TCC->TCT	Ser->Ser	Syn	-	ID=GME1742_g;Name=GME1742_g;Parent=GME1742_g;[Complete];
scaffold10	11167	CDS	A	G	TTG->CTG	Leu->Leu	Syn	-	ID=GME1742_g;Name=GME1742_g;Parent=GME1742_g;[Complete];
scaffold10	11252	CDS	A	G	TGT->TGC	Cys->Cys	Syn	-	ID=GME1742_g;Name=GME1742_g;Parent=GME1742_g;[Complete];
scaffold10	11287	CDS	C	T	GAG->AAG	Glu->Lys	Non_Syn	-	ID=GME1742_g;Name=GME1742_g;Parent=GME1742_g;[Complete];
scaffold10	12123	CDS	C	T	GCG->GCA	Ala->Ala	Syn	-	ID=GME1742_g;Name=GME1742_g;Parent=GME1742_g;[Complete];
scaffold10	12141	CDS	G	C	ACC->ACG	Thr->Thr	Syn	-	ID=GME1742_g;Name=GME1742_g;Parent=GME1742_g;[Complete];
scaffold10	12282	CDS	A	G	AAT->AAC	Asn->Asn	Syn	-	ID=GME1742_g;Name=GME1742_g;Parent=GME1742_g;[Complete];
scaffold10	12477	CDS	T	C	CGA->CGG	Arg->Arg	Syn	-	ID=GME1742_g;Name=GME1742_g;Parent=GME1742_g;[Complete];
scaffold10	12744	Non_gene	G	R
scaffold10	12783	Non_gene	G	K
scaffold10	12814	Non_gene	C	M
scaffold10	12822	Non_gene	C	Y
scaffold10	13767	Non_gene	T	K
scaffold10	13815	Non_gene	C	Y
scaffold10	13856	Non_gene	G	K
scaffold10	13882	Non_gene	A	R
scaffold10	14323	Non_gene	A	M
scaffold10	14331	Non_gene	C	Y
scaffold10	14402	Non_gene	A	W
scaffold10	14507	Non_gene	C	Y
scaffold10	14607	Non_gene	T	Y
scaffold10	14769	Non_gene	A	M
scaffold10	14981	Non_gene	C	Y
scaffold10	15406	Non_gene	T	Y
scaffold10	15420	Non_gene	G	R
scaffold10	15443	Non_gene	T	Y
scaffold10	15573	Non_gene	C	Y
scaffold10	16741	Non_gene	T	Y
scaffold10	17204	Non_gene	G	R
scaffold10	17226	Non_gene	G	A
scaffold10	18539	Non_gene	A	M
scaffold10	18839	Non_gene	T	K
scaffold10	21262	Non_gene	C	M
scaffold10	22379	CDS	T	A	TCC->ACC	Ser->Thr	Non_Syn	+	ID=GME1744_g;Name=GME1744_g;Parent=GME1744_g;[Complete];
scaffold10	22414	CDS	A	C	TTA->TTC	Leu->Phe	Non_Syn	+	ID=GME1744_g;Name=GME1744_g;Parent=GME1744_g;[Complete];
scaffold10	22591	Non_gene	C	Y
scaffold10	22648	Non_gene	C	Y
scaffold10	26068	CDS	G	A	CTC->CTT	Leu->Leu	Syn	-	ID=GME1746_g;Name=GME1746_g;Parent=GME1746_g;[Complete];
scaffold10	26080	CDS	A	G	GTT->GTC	Val->Val	Syn	-	ID=GME1746_g;Name=GME1746_g;Parent=GME1746_g;[Complete];
scaffold10	29274	CDS	G	A	ATC->ATT	Ile->Ile	Syn	-	ID=GME1747_g;Name=GME1747_g;Parent=GME1747_g;[Complete];
scaffold10	29551	Non_gene	G	R
scaffold10	29571	Non_gene	G	R
scaffold10	29671	Non_gene	A	R
scaffold10	29876	Non_gene	A	R
scaffold10	29883	Non_gene	A	R
scaffold10	31030	CDS	A	C	TTG->TGG	Leu->Trp	Non_Syn	-	ID=GME1748_g;Name=GME1748_g;Parent=GME1748_g;[Complete];
scaffold10	31832	CDS	A	G	AAT->AAC	Asn->Asn	Syn	-	ID=GME1748_g;Name=GME1748_g;Parent=GME1748_g;[Complete];
scaffold10	32775	Non_gene	C	M
scaffold10	33096	Non_gene	A	W
scaffold10	33220	Non_gene	G	S
scaffold10	36058	CDS	G	A	TCG->TCA	Ser->Ser	Syn	+	ID=GME1749_g;Name=GME1749_g;Parent=GME1749_g;[Complete];
scaffold10	36073	CDS	G	T	TTG->TTT	Leu->Phe	Non_Syn	+	ID=GME1749_g;Name=GME1749_g;Parent=GME1749_g;[Complete];
scaffold10	36156	CDS	A	G	AAA->AGA	Lys->Arg	Non_Syn	+	ID=GME1749_g;Name=GME1749_g;Parent=GME1749_g;[Complete];
scaffold10	36538	CDS	G	T	GTG->TTG	Val->Leu	Non_Syn	+	ID=GME1749_g;Name=GME1749_g;Parent=GME1749_g;[Complete];
scaffold10	45248	CDS	A	C	AGT->AGG	Ser->Arg	Non_Syn	-	ID=GME1751_g;Name=GME1751_g;Parent=GME1751_g;[Complete];
scaffold10	45289	CDS	G	A	CGG->TGG	Arg->Trp	Non_Syn	-	ID=GME1751_g;Name=GME1751_g;Parent=GME1751_g;[Complete];
scaffold10	45365	CDS	A	G	GAT->GAC	Asp->Asp	Syn	-	ID=GME1751_g;Name=GME1751_g;Parent=GME1751_g;[Complete];
scaffold10	45408	CDS	A	G	CTG->CCG	Leu->Pro	Non_Syn	-	ID=GME1751_g;Name=GME1751_g;Parent=GME1751_g;[Complete];
scaffold10	45577	CDS	C	T	GCG->ACG	Ala->Thr	Non_Syn	-	ID=GME1751_g;Name=GME1751_g;Parent=GME1751_g;[Complete];
scaffold10	48760	CDS	G	A	GTC->GTT	Val->Val	Syn	-	ID=GME1752_g;Name=GME1752_g;Parent=GME1752_g;[Complete];
scaffold10	49975	CDS	G	A	CGC->CGT	Arg->Arg	Syn	-	ID=GME1752_g;Name=GME1752_g;Parent=GME1752_g;[Complete];
scaffold10	50480	CDS	G	A	ACG->ATG	Thr->Met	Non_Syn	-	ID=GME1752_g;Name=GME1752_g;Parent=GME1752_g;[Complete];
scaffold10	51113	Non_gene	G	R
scaffold10	51127	Non_gene	T	Y
scaffold10	51175	Non_gene	G	R
scaffold10	51888	CDS	A	T	GGT->GGA	Gly->Gly	Syn	-	ID=GME1753_g;Name=GME1753_g;Parent=GME1753_g;[Complete];
scaffold10	52206	Non_gene	C	Y
scaffold10	52450	Non_gene	A	G
scaffold10	52464	Non_gene	A	G
scaffold10	53462	Non_gene	G	R
scaffold10	53940	CDS	T	C	ACA->GCA	Thr->Ala	Non_Syn	-	ID=GME1753_g;Name=GME1753_g;Parent=GME1753_g;[Complete];
scaffold10	53952	CDS	A	G	TGG->CGG	Trp->Arg	Non_Syn	-	ID=GME1753_g;Name=GME1753_g;Parent=GME1753_g;[Complete];
scaffold10	54165	Non_gene	A	R
scaffold10	54278	Non_gene	T	K
scaffold10	54620	Non_gene	G	R
scaffold10	55270	Non_gene	G	R
scaffold10	55415	Non_gene	C	Y
scaffold10	55494	Non_gene	G	K
scaffold10	55996	CDS	T	C	GCA->GCG	Ala->Ala	Syn	-	ID=GME1754_g;Name=GME1754_g;Parent=GME1754_g;[Complete];
scaffold10	56083	CDS	T	C	TCA->TCG	Ser->Ser	Syn	-	ID=GME1754_g;Name=GME1754_g;Parent=GME1754_g;[Complete];
scaffold10	56155	CDS	T	C	GCA->GCG	Ala->Ala	Syn	-	ID=GME1754_g;Name=GME1754_g;Parent=GME1754_g;[Complete];
scaffold10	56230	CDS	A	G	GCT->GCC	Ala->Ala	Syn	-	ID=GME1754_g;Name=GME1754_g;Parent=GME1754_g;[Complete];
scaffold10	56593	CDS	C	A	GGG->GGT	Gly->Gly	Syn	-	ID=GME1754_g;Name=GME1754_g;Parent=GME1754_g;[Complete];
scaffold10	56668	CDS	A	G	TTT->TTC	Phe->Phe	Syn	-	ID=GME1754_g;Name=GME1754_g;Parent=GME1754_g;[Complete];
scaffold10	56869	CDS	A	G	GTC->GCC	Val->Ala	Non_Syn	-	ID=GME1754_g;Name=GME1754_g;Parent=GME1754_g;[Complete];
scaffold10	56928	CDS	G	A	ATC->ATT	Ile->Ile	Syn	-	ID=GME1754_g;Name=GME1754_g;Parent=GME1754_g;[Complete];
scaffold10	56954	CDS	A	G	TGG->CGG	Trp->Arg	Non_Syn	-	ID=GME1754_g;Name=GME1754_g;Parent=GME1754_g;[Complete];
scaffold10	57273	Non_gene	A	R
scaffold10	57285	Non_gene	G	K
scaffold10	57294	Non_gene	C	Y
scaffold10	57470	Non_gene	A	R
scaffold10	57520	Non_gene	C	Y
scaffold10	57556	Non_gene	A	R
scaffold10	57602	Non_gene	C	Y
scaffold10	57631	Non_gene	T	W
scaffold10	57700	Non_gene	G	R
scaffold10	57712	Non_gene	G	R
scaffold10	57760	Non_gene	C	S
scaffold10	57798	Non_gene	C	Y
scaffold10	57945	Non_gene	A	R
scaffold10	57993	Non_gene	A	R
scaffold10	58071	Non_gene	A	R
scaffold10	58188	Non_gene	A	R
scaffold10	58221	Non_gene	G	S
scaffold10	58371	Non_gene	T	K
scaffold10	58468	Non_gene	G	R
scaffold10	58679	Non_gene	A	R
scaffold10	58790	Non_gene	A	R
scaffold10	58882	Non_gene	A	R
scaffold10	58928	Non_gene	C	S
scaffold10	58949	Non_gene	C	Y
scaffold10	59002	Non_gene	G	S
scaffold10	59020	Non_gene	G	K
scaffold10	59053	Non_gene	A	W
scaffold10	59174	Non_gene	G	R
scaffold10	59222	Non_gene	T	Y
scaffold10	59248	Non_gene	G	R
scaffold10	59969	Non_gene	G	R
scaffold10	59982	Non_gene	G	K
scaffold10	60616	Non_gene	C	Y
scaffold10	61177	CDS	A	C	TTG->GTG	Leu->Val	Non_Syn	-	ID=GME1755_g;Name=GME1755_g;Parent=GME1755_g;[Complete];
scaffold10	61355	CDS	T	C	CCA->CCG	Pro->Pro	Syn	-	ID=GME1755_g;Name=GME1755_g;Parent=GME1755_g;[Complete];
scaffold10	61459	CDS	T	C	ACG->GCG	Thr->Ala	Non_Syn	-	ID=GME1755_g;Name=GME1755_g;Parent=GME1755_g;[Complete];
scaffold10	61471	CDS	G	A	CCA->TCA	Pro->Ser	Non_Syn	-	ID=GME1755_g;Name=GME1755_g;Parent=GME1755_g;[Complete];
scaffold10	62121	Non_gene	C	Y
scaffold10	62562	CDS	T	C	AAA->AAG	Lys->Lys	Syn	-	ID=GME1755_g;Name=GME1755_g;Parent=GME1755_g;[Complete];
scaffold10	62885	Non_gene	A	R
scaffold10	62891	Non_gene	T	Y
scaffold10	62903	Non_gene	G	R
scaffold10	63327	CDS	G	A	CGC->CAC	Arg->His	Non_Syn	+	ID=GME1756_g;Name=GME1756_g;Parent=GME1756_g;[Complete];
scaffold10	63349	CDS	G	C	GCG->GCC	Ala->Ala	Syn	+	ID=GME1756_g;Name=GME1756_g;Parent=GME1756_g;[Complete];
scaffold10	63460	CDS	G	C	GAG->GAC	Glu->Asp	Non_Syn	+	ID=GME1756_g;Name=GME1756_g;Parent=GME1756_g;[Complete];
scaffold10	63608	CDS	G	A	GAT->AAT	Asp->Asn	Non_Syn	+	ID=GME1756_g;Name=GME1756_g;Parent=GME1756_g;[Complete];
scaffold10	63666	Non_gene	G	R
scaffold10	63854	CDS	G	A	GCG->GCA	Ala->Ala	Syn	+	ID=GME1756_g;Name=GME1756_g;Parent=GME1756_g;[Complete];
scaffold10	63883	CDS	A	C	CAG->CCG	Gln->Pro	Non_Syn	+	ID=GME1756_g;Name=GME1756_g;Parent=GME1756_g;[Complete];
scaffold10	64233	CDS	T	A	TAA->AAA	STOP->Lys	Non_Syn	+	ID=GME1756_g;Name=GME1756_g;Parent=GME1756_g;[Complete];
scaffold10	64289	Non_gene	T	Y
scaffold10	65288	Non_gene	G	R
scaffold10	65353	CDS	T	A	ATA->TTA	Ile->Leu	Non_Syn	-	ID=GME1757_g;Name=GME1757_g;Parent=GME1757_g;[Complete];
scaffold10	66001	Non_gene	C	Y
scaffold10	66090	Non_gene	T	K
scaffold10	67509	Non_gene	G	R
scaffold10	67655	Non_gene	A	R
scaffold10	67662	Non_gene	G	K
scaffold10	68069	Non_gene	G	K
scaffold10	70206	CDS	T	C	GTT->GTC	Val->Val	Syn	+	ID=GME1758_g;Name=GME1758_g;Parent=GME1758_g;[Complete];
scaffold10	71754	Non_gene	T	Y
scaffold10	73573	Non_gene	A	R
scaffold10	73634	Non_gene	T	Y
scaffold10	73653	Non_gene	C	Y
scaffold10	73852	Non_gene	G	K
scaffold10	73869	Non_gene	T	Y
scaffold10	73921	CDS	C	T	TAG->TAA	STOP->STOP	Syn	-	ID=GME1760_g;Name=GME1760_g;Parent=GME1760_g;[Complete];
scaffold10	73933	CDS	G	A	CCC->CCT	Pro->Pro	Syn	-	ID=GME1760_g;Name=GME1760_g;Parent=GME1760_g;[Complete];
scaffold10	74083	CDS	C	G	GTG->GTC	Val->Val	Syn	-	ID=GME1760_g;Name=GME1760_g;Parent=GME1760_g;[Complete];
scaffold10	74221	CDS	T	C	GTA->GTG	Val->Val	Syn	-	ID=GME1760_g;Name=GME1760_g;Parent=GME1760_g;[Complete];
scaffold10	74504	CDS	G	C	CAA->GAA	Gln->Glu	Non_Syn	-	ID=GME1760_g;Name=GME1760_g;Parent=GME1760_g;[Complete];
scaffold10	74547	CDS	A	C	CCT->CCG	Pro->Pro	Syn	-	ID=GME1760_g;Name=GME1760_g;Parent=GME1760_g;[Complete];
scaffold10	74658	CDS	A	G	GAT->GAC	Asp->Asp	Syn	-	ID=GME1760_g;Name=GME1760_g;Parent=GME1760_g;[Complete];
scaffold10	74961	CDS	A	G	TCT->TCC	Ser->Ser	Syn	-	ID=GME1760_g;Name=GME1760_g;Parent=GME1760_g;[Complete];
scaffold10	75123	CDS	G	C	GCC->GCG	Ala->Ala	Syn	-	ID=GME1760_g;Name=GME1760_g;Parent=GME1760_g;[Complete];
scaffold10	75327	CDS	C	G	CTG->CTC	Leu->Leu	Syn	-	ID=GME1760_g;Name=GME1760_g;Parent=GME1760_g;[Complete];
scaffold10	75336	CDS	G	C	GTC->GTG	Val->Val	Syn	-	ID=GME1760_g;Name=GME1760_g;Parent=GME1760_g;[Complete];
scaffold10	75431	CDS	T	C	AAC->GAC	Asn->Asp	Non_Syn	-	ID=GME1760_g;Name=GME1760_g;Parent=GME1760_g;[Complete];
scaffold10	75460	CDS	G	A	CCT->CTT	Pro->Leu	Non_Syn	-	ID=GME1760_g;Name=GME1760_g;Parent=GME1760_g;[Complete];
scaffold10	75491	Non_gene	A	M
scaffold10	75559	Non_gene	A	M
scaffold10	75565	Non_gene	C	M
scaffold10	77852	Non_gene	G	R
scaffold10	78152	Non_gene	A	R
scaffold10	78255	Non_gene	G	R
scaffold10	79981	Non_gene	C	Y
scaffold10	80196	Non_gene	A	R
scaffold10	80234	Non_gene	T	Y
scaffold10	80334	Non_gene	G	K
scaffold10	80582	CDS	C	T	ATC->ATT	Ile->Ile	Syn	+	ID=GME1761_g;Name=GME1761_g;Parent=GME1761_g;[Complete];
scaffold10	81945	Non_gene	A	R
scaffold10	84269	Non_gene	T	Y
scaffold10	86405	CDS	C	T	AAC->AAT	Asn->Asn	Syn	+	ID=GME1762_g;Name=GME1762_g;Parent=GME1762_g;[Complete];
scaffold10	86423	CDS	A	G	AAA->AAG	Lys->Lys	Syn	+	ID=GME1762_g;Name=GME1762_g;Parent=GME1762_g;[Complete];
scaffold10	86492	Non_gene	C	S
scaffold10	87276	CDS	G	C	CGT->CCT	Arg->Pro	Non_Syn	+	ID=GME1762_g;Name=GME1762_g;Parent=GME1762_g;[Complete];
scaffold10	87284	CDS	T	C	TTC->CTC	Phe->Leu	Non_Syn	+	ID=GME1762_g;Name=GME1762_g;Parent=GME1762_g;[Complete];
scaffold10	87535	CDS	G	A	GCA->ACA	Ala->Thr	Non_Syn	+	ID=GME1762_g;Name=GME1762_g;Parent=GME1762_g;[Complete];
scaffold10	87607	CDS	T	A	TCC->ACC	Ser->Thr	Non_Syn	+	ID=GME1762_g;Name=GME1762_g;Parent=GME1762_g;[Complete];
scaffold10	87735	Non_gene	T	K
scaffold10	88050	Non_gene	A	R
scaffold10	88061	Non_gene	A	M
scaffold10	88082	Non_gene	G	R
scaffold10	88116	Non_gene	C	M
scaffold10	88137	Non_gene	A	R
scaffold10	88352	CDS	A	C	CGT->CGG	Arg->Arg	Syn	-	ID=GME1763_g;Name=GME1763_g;Parent=GME1763_g;[Complete];
scaffold10	88418	CDS	G	A	CGC->CGT	Arg->Arg	Syn	-	ID=GME1763_g;Name=GME1763_g;Parent=GME1763_g;[Complete];
scaffold10	88784	CDS	A	T	TCT->TCA	Ser->Ser	Syn	-	ID=GME1763_g;Name=GME1763_g;Parent=GME1763_g;[Complete];
scaffold10	89140	CDS	A	G	ATT->ATC	Ile->Ile	Syn	-	ID=GME1763_g;Name=GME1763_g;Parent=GME1763_g;[Complete];
scaffold10	90587	CDS	C	A	CCG->CCT	Pro->Pro	Syn	-	ID=GME1763_g;Name=GME1763_g;Parent=GME1763_g;[Complete];
scaffold10	90614	CDS	A	G	ATT->ATC	Ile->Ile	Syn	-	ID=GME1763_g;Name=GME1763_g;Parent=GME1763_g;[Complete];
scaffold10	91667	CDS	A	G	CCT->CCC	Pro->Pro	Syn	-	ID=GME1763_g;Name=GME1763_g;Parent=GME1763_g;[Complete];
scaffold10	94037	Non_gene	G	R
scaffold10	94151	Non_gene	C	Y
scaffold10	94225	Non_gene	T	W
scaffold10	94287	Non_gene	G	K
scaffold10	94696	Non_gene	T	K
scaffold10	110592	Non_gene	T	Y
scaffold10	111688	Non_gene	C	M
scaffold10	111930	Non_gene	C	Y
scaffold10	113685	Non_gene	A	R
scaffold10	118867	Non_gene	T	C
scaffold10	118893	Non_gene	C	T
scaffold10	119124	CDS	A	G	CAA->CGA	Gln->Arg	Non_Syn	+	ID=GME1767_g;Name=GME1767_g;Parent=GME1767_g;[Complete];
scaffold10	119171	CDS	A	G	AAC->GAC	Asn->Asp	Non_Syn	+	ID=GME1767_g;Name=GME1767_g;Parent=GME1767_g;[Complete];
scaffold10	119203	CDS	T	G	TCT->TCG	Ser->Ser	Syn	+	ID=GME1767_g;Name=GME1767_g;Parent=GME1767_g;[Complete];
scaffold10	119240	CDS	T	C	TGG->CGG	Trp->Arg	Non_Syn	+	ID=GME1767_g;Name=GME1767_g;Parent=GME1767_g;[Complete];
scaffold10	119267	CDS	A	C	AGC->CGC	Ser->Arg	Non_Syn	+	ID=GME1767_g;Name=GME1767_g;Parent=GME1767_g;[Complete];
scaffold10	119272	CDS	T	C	ATT->ATC	Ile->Ile	Syn	+	ID=GME1767_g;Name=GME1767_g;Parent=GME1767_g;[Complete];
scaffold10	119295	CDS	T	C	ATG->ACG	Met->Thr	Non_Syn	+	ID=GME1767_g;Name=GME1767_g;Parent=GME1767_g;[Complete];
scaffold10	119323	CDS	A	G	GCA->GCG	Ala->Ala	Syn	+	ID=GME1767_g;Name=GME1767_g;Parent=GME1767_g;[Complete];
scaffold10	119837	Non_gene	T	K
scaffold10	119898	Non_gene	G	R
scaffold10	119904	Non_gene	C	Y
scaffold10	120563	CDS	A	G	ACA->ACG	Thr->Thr	Syn	+	ID=GME1767_g;Name=GME1767_g;Parent=GME1767_g;[Complete];
scaffold10	120607	Non_gene	T	Y
scaffold10	120774	CDS	A	G	GCA->GCG	Ala->Ala	Syn	+	ID=GME1767_g;Name=GME1767_g;Parent=GME1767_g;[Complete];
scaffold10	121594	Non_gene	T	Y
scaffold10	121708	CDS	C	A	CCC->CCA	Pro->Pro	Syn	+	ID=GME1768_g;Name=GME1768_g;Parent=GME1768_g;[Complete];
scaffold10	121808	CDS	T	G	TCC->GCC	Ser->Ala	Non_Syn	+	ID=GME1768_g;Name=GME1768_g;Parent=GME1768_g;[Complete];
scaffold10	122051	CDS	T	C	TCC->CCC	Ser->Pro	Non_Syn	+	ID=GME1768_g;Name=GME1768_g;Parent=GME1768_g;[Complete];
scaffold10	122320	CDS	C	T	ATC->ATT	Ile->Ile	Syn	+	ID=GME1768_g;Name=GME1768_g;Parent=GME1768_g;[Complete];
scaffold10	122572	CDS	A	G	GAA->GAG	Glu->Glu	Syn	+	ID=GME1768_g;Name=GME1768_g;Parent=GME1768_g;[Complete];
scaffold10	122686	CDS	G	T	AAG->AAT	Lys->Asn	Non_Syn	+	ID=GME1768_g;Name=GME1768_g;Parent=GME1768_g;[Complete];
scaffold10	122768	CDS	T	G	TCT->GCT	Ser->Ala	Non_Syn	+	ID=GME1768_g;Name=GME1768_g;Parent=GME1768_g;[Complete];
scaffold10	122935	CDS	T	C	ACT->ACC	Thr->Thr	Syn	+	ID=GME1768_g;Name=GME1768_g;Parent=GME1768_g;[Complete];
scaffold10	123039	CDS	G	T	CGT->CTT	Arg->Leu	Non_Syn	+	ID=GME1768_g;Name=GME1768_g;Parent=GME1768_g;[Complete];
scaffold10	123201	Non_gene	G	S
scaffold10	123250	Non_gene	T	Y
scaffold10	123540	Non_gene	T	Y
scaffold10	124036	Non_gene	C	Y
scaffold10	124201	Non_gene	C	Y
scaffold10	124257	Non_gene	A	R
scaffold10	124788	Non_gene	C	T
scaffold10	124985	Non_gene	C	Y
scaffold10	125636	CDS	T	G	ACA->ACC	Thr->Thr	Syn	-	ID=GME1769_g;Name=GME1769_g;Parent=GME1769_g;[Complete];
scaffold10	125742	CDS	A	G	CTG->CCG	Leu->Pro	Non_Syn	-	ID=GME1769_g;Name=GME1769_g;Parent=GME1769_g;[Complete];
scaffold10	126002	Non_gene	G	S
scaffold10	126115	Non_gene	C	M
scaffold10	126161	Non_gene	T	Y
scaffold10	126323	Non_gene	G	R
scaffold10	126409	Non_gene	A	R
scaffold10	126679	Non_gene	A	R
scaffold10	128785	CDS	C	T	GTC->GTT	Val->Val	Syn	+	ID=GME1770_g;Name=GME1770_g;Parent=GME1770_g;[Complete];
scaffold10	131839	Non_gene	A	W
scaffold10	131957	Non_gene	A	R
scaffold10	132164	Non_gene	T	Y
scaffold10	132205	Non_gene	T	Y
scaffold10	133391	Non_gene	T	W
scaffold10	133578	Non_gene	C	M
scaffold10	134105	Non_gene	G	R
scaffold10	134315	Non_gene	G	R
scaffold10	134330	Non_gene	T	K
scaffold10	142073	Non_gene	G	K
scaffold10	142496	Non_gene	T	K
scaffold10	145267	Non_gene	G	S
scaffold10	147425	CDS	T	C	GGT->GGC	Gly->Gly	Syn	+	ID=GME1776_g;Name=GME1776_g;Parent=GME1776_g;[Complete];
scaffold10	148644	Non_gene	G	K
scaffold10	150950	CDS	G	A	ACC->ATC	Thr->Ile	Non_Syn	-	ID=GME1778_g;Name=GME1778_g;Parent=GME1778_g;[Complete];
scaffold10	156493	CDS	G	A	CCC->CTC	Pro->Leu	Non_Syn	-	ID=GME1779_g;Name=GME1779_g;Parent=GME1779_g;[Complete];
scaffold10	156546	Non_gene	A	M
scaffold10	158408	Non_gene	A	R
scaffold10	159674	CDS	G	A	CAC->CAT	His->His	Syn	-	ID=GME1780_g;Name=GME1780_g;Parent=GME1780_g;[Complete];
scaffold10	162932	Non_gene	G	T
scaffold10	167021	Non_gene	G	R
scaffold10	167188	Non_gene	C	Y
scaffold10	170895	Non_gene	C	S
scaffold10	172476	Non_gene	A	M
scaffold10	172562	Non_gene	A	M
scaffold10	183418	CDS	G	T	GCC->GCA	Ala->Ala	Syn	-	ID=GME1784_g;Name=GME1784_g;Parent=GME1784_g;[Complete];
scaffold10	203456	Non_gene	C	M
scaffold10	203644	Non_gene	C	M
scaffold10	204597	CDS	A	G	TGT->TGC	Cys->Cys	Syn	-	ID=GME1790_g;Name=GME1790_g;Parent=GME1790_g;[Complete];
scaffold10	204747	CDS	T	C	CAA->CAG	Gln->Gln	Syn	-	ID=GME1790_g;Name=GME1790_g;Parent=GME1790_g;[Complete];
scaffold10	205875	CDS	C	T	CGC->CAC	Arg->His	Non_Syn	-	ID=GME1790_g;Name=GME1790_g;Parent=GME1790_g;[Complete];
scaffold10	206374	Non_gene	C	Y
scaffold10	207340	Non_gene	C	Y
scaffold10	207632	Non_gene	A	M
scaffold10	208412	Non_gene	A	M
scaffold10	208559	CDS	C	A	CAC->AAC	His->Asn	Non_Syn	+	ID=GME1791_g;Name=GME1791_g;Parent=GME1791_g;[Complete];
scaffold10	208680	CDS	T	C	CTC->CCC	Leu->Pro	Non_Syn	+	ID=GME1791_g;Name=GME1791_g;Parent=GME1791_g;[Complete];
scaffold10	209056	CDS	T	C	TCC->CCC	Ser->Pro	Non_Syn	+	ID=GME1791_g;Name=GME1791_g;Parent=GME1791_g;[Complete];
scaffold10	209578	CDS	T	C	CTC->CCC	Leu->Pro	Non_Syn	+	ID=GME1791_g;Name=GME1791_g;Parent=GME1791_g;[Complete];
scaffold10	209914	Non_gene	A	R
scaffold10	210016	Non_gene	G	S
scaffold10	210971	Non_gene	T	Y
scaffold10	211124	Non_gene	C	Y
scaffold10	211137	Non_gene	C	Y
scaffold10	211172	Non_gene	G	S
scaffold10	211219	Non_gene	G	R
scaffold10	211229	Non_gene	C	M
scaffold10	211353	Non_gene	A	R
scaffold10	211617	Non_gene	T	K
scaffold10	211712	Non_gene	G	A
scaffold10	211754	Non_gene	A	G
scaffold10	211814	Non_gene	G	R
scaffold10	213940	Non_gene	A	R
scaffold10	213945	Non_gene	A	R
scaffold10	215557	CDS	C	T	GGC->AGC	Gly->Ser	Non_Syn	-	ID=GME1793_g;Name=GME1793_g;Parent=GME1793_g;[Complete];
scaffold10	216733	Non_gene	C	Y
scaffold10	217065	Non_gene	A	G
scaffold10	217550	Non_gene	T	A
scaffold10	217557	Non_gene	A	G
scaffold10	218130	Non_gene	A	R
scaffold10	218298	Non_gene	C	Y
scaffold10	218349	Non_gene	C	M
scaffold10	218532	Non_gene	A	M
scaffold10	218922	Non_gene	G	K
scaffold10	219639	Non_gene	G	R
scaffold10	219650	Non_gene	C	Y
scaffold10	220032	Non_gene	G	S
scaffold10	222030	Non_gene	G	S
scaffold10	235000	Non_gene	A	W
scaffold10	235721	Non_gene	A	R
scaffold10	235739	Non_gene	G	R
scaffold10	235759	Non_gene	C	M
scaffold10	235950	CDS	C	T	GTA->ATA	Val->Ile	Non_Syn	-	ID=GME1799_g;Name=GME1799_g;Parent=GME1799_g;[Complete];
scaffold10	235966	CDS	C	T	GCG->GCA	Ala->Ala	Syn	-	ID=GME1799_g;Name=GME1799_g;Parent=GME1799_g;[Complete];
scaffold10	236050	CDS	G	A	GAC->GAT	Asp->Asp	Syn	-	ID=GME1799_g;Name=GME1799_g;Parent=GME1799_g;[Complete];
scaffold10	236062	CDS	G	T	GGC->GGA	Gly->Gly	Syn	-	ID=GME1799_g;Name=GME1799_g;Parent=GME1799_g;[Complete];
scaffold10	236092	CDS	A	G	GCT->GCC	Ala->Ala	Syn	-	ID=GME1799_g;Name=GME1799_g;Parent=GME1799_g;[Complete];
scaffold10	236135	CDS	T	C	GAG->GGG	Glu->Gly	Non_Syn	-	ID=GME1799_g;Name=GME1799_g;Parent=GME1799_g;[Complete];
scaffold10	236224	CDS	C	G	GCG->GCC	Ala->Ala	Syn	-	ID=GME1799_g;Name=GME1799_g;Parent=GME1799_g;[Complete];
scaffold10	236305	CDS	A	G	TAT->TAC	Tyr->Tyr	Syn	-	ID=GME1799_g;Name=GME1799_g;Parent=GME1799_g;[Complete];
scaffold10	236592	CDS	C	T	GGG->GGA	Gly->Gly	Syn	-	ID=GME1799_g;Name=GME1799_g;Parent=GME1799_g;[Complete];
scaffold10	236815	CDS	C	G	GCG->GCC	Ala->Ala	Syn	-	ID=GME1799_g;Name=GME1799_g;Parent=GME1799_g;[Complete];
scaffold10	236845	CDS	G	A	CCC->CCT	Pro->Pro	Syn	-	ID=GME1799_g;Name=GME1799_g;Parent=GME1799_g;[Complete];
scaffold10	239215	Non_gene	A	R
scaffold10	241146	Non_gene	C	Y
scaffold10	243608	Non_gene	T	Y
scaffold10	243778	Non_gene	C	Y
scaffold10	243998	Non_gene	T	C
scaffold10	244245	Non_gene	C	M
scaffold10	244453	Non_gene	A	R
scaffold10	244514	Non_gene	C	Y
scaffold10	244958	Non_gene	C	M
scaffold10	245026	Non_gene	G	R
scaffold10	245219	Non_gene	A	M
scaffold10	246236	Non_gene	T	W
scaffold10	246642	CDS	T	C	AAT->AAC	Asn->Asn	Syn	+	ID=GME1801_g;Name=GME1801_g;Parent=GME1801_g;[Complete];
scaffold10	246788	CDS	G	A	AGC->AAC	Ser->Asn	Non_Syn	+	ID=GME1801_g;Name=GME1801_g;Parent=GME1801_g;[Complete];
scaffold10	246954	CDS	C	T	ACC->ACT	Thr->Thr	Syn	+	ID=GME1801_g;Name=GME1801_g;Parent=GME1801_g;[Complete];
scaffold10	246996	CDS	T	C	AGT->AGC	Ser->Ser	Syn	+	ID=GME1801_g;Name=GME1801_g;Parent=GME1801_g;[Complete];
scaffold10	247303	CDS	A	C	ACT->CCT	Thr->Pro	Non_Syn	+	ID=GME1801_g;Name=GME1801_g;Parent=GME1801_g;[Complete];
scaffold10	247878	CDS	C	T	GCT->GTT	Ala->Val	Non_Syn	+	ID=GME1801_g;Name=GME1801_g;Parent=GME1801_g;[Complete];
scaffold10	247906	CDS	C	T	ATC->ATT	Ile->Ile	Syn	+	ID=GME1801_g;Name=GME1801_g;Parent=GME1801_g;[Complete];
scaffold10	248197	Non_gene	C	Y
scaffold10	248309	Non_gene	T	K
scaffold10	248354	Non_gene	A	R
scaffold10	249193	Non_gene	C	M
scaffold10	249532	Non_gene	A	W
scaffold10	249559	Non_gene	G	S
scaffold10	249574	Non_gene	C	Y
scaffold10	250102	Non_gene	A	R
scaffold10	252639	CDS	G	A	CTC->CTT	Leu->Leu	Syn	-	ID=GME1803_g;Name=GME1803_g;Parent=GME1803_g;[Complete];
scaffold10	252654	CDS	C	T	GCG->GCA	Ala->Ala	Syn	-	ID=GME1803_g;Name=GME1803_g;Parent=GME1803_g;[Complete];
scaffold10	253364	CDS	G	C	GTC->GTG	Val->Val	Syn	-	ID=GME1803_g;Name=GME1803_g;Parent=GME1803_g;[Complete];
scaffold10	254612	CDS	A	C	AAG->CAG	Lys->Gln	Non_Syn	+	ID=GME1804_g;Name=GME1804_g;Parent=GME1804_g;[Complete];
scaffold10	254787	CDS	T	C	TTC->TCC	Phe->Ser	Non_Syn	+	ID=GME1804_g;Name=GME1804_g;Parent=GME1804_g;[Complete];
scaffold10	256145	Non_gene	A	W
scaffold10	256549	CDS	C	G	AGC->ACC	Ser->Thr	Non_Syn	-	ID=GME1805_g;Name=GME1805_g;Parent=GME1805_g;[Complete];
scaffold10	256707	CDS	G	A	GTC->GTT	Val->Val	Syn	-	ID=GME1805_g;Name=GME1805_g;Parent=GME1805_g;[Complete];
scaffold10	257746	Non_gene	T	Y
scaffold10	257940	Non_gene	T	Y
scaffold100	879	Non_gene	A	R
scaffold100	1209	Non_gene	G	R
scaffold100	1236	Non_gene	G	S
scaffold100	1610	Non_gene	A	R
scaffold100	1692	Non_gene	A	R
scaffold100	1903	CDS	G	C	GCC->GCG	Ala->Ala	Syn	-	ID=GME7134_g;Name=GME7134_g;Parent=GME7134_g;[Complete];
scaffold100	2269	CDS	A	G	CCT->CCC	Pro->Pro	Syn	-	ID=GME7134_g;Name=GME7134_g;Parent=GME7134_g;[Complete];
scaffold100	2539	CDS	G	A	CAC->CAT	His->His	Syn	-	ID=GME7134_g;Name=GME7134_g;Parent=GME7134_g;[Complete];
scaffold100	2614	CDS	A	G	TAT->TAC	Tyr->Tyr	Syn	-	ID=GME7134_g;Name=GME7134_g;Parent=GME7134_g;[Complete];
scaffold100	2662	CDS	A	G	AAT->AAC	Asn->Asn	Syn	-	ID=GME7134_g;Name=GME7134_g;Parent=GME7134_g;[Complete];
scaffold100	2948	CDS	A	T	CTT->CTA	Leu->Leu	Syn	-	ID=GME7134_g;Name=GME7134_g;Parent=GME7134_g;[Complete];
scaffold100	3125	CDS	A	G	CCT->CCC	Pro->Pro	Syn	-	ID=GME7134_g;Name=GME7134_g;Parent=GME7134_g;[Complete];
scaffold100	3140	CDS	T	C	CCA->CCG	Pro->Pro	Syn	-	ID=GME7134_g;Name=GME7134_g;Parent=GME7134_g;[Complete];
scaffold100	3707	Non_gene	G	R
scaffold100	4974	CDS	C	T	CCC->CCT	Pro->Pro	Syn	+	ID=GME7135_g;Name=GME7135_g;Parent=GME7135_g;[Complete];
scaffold100	4980	CDS	A	G	CCA->CCG	Pro->Pro	Syn	+	ID=GME7135_g;Name=GME7135_g;Parent=GME7135_g;[Complete];
scaffold100	5046	CDS	G	C	ACG->ACC	Thr->Thr	Syn	+	ID=GME7135_g;Name=GME7135_g;Parent=GME7135_g;[Complete];
scaffold100	5229	CDS	T	C	GAT->GAC	Asp->Asp	Syn	+	ID=GME7135_g;Name=GME7135_g;Parent=GME7135_g;[Complete];
scaffold100	5289	CDS	T	C	GGT->GGC	Gly->Gly	Syn	+	ID=GME7135_g;Name=GME7135_g;Parent=GME7135_g;[Complete];
scaffold100	9375	CDS	T	C	CTT->CTC	Leu->Leu	Syn	+	ID=GME7137_g;Name=GME7137_g;Parent=GME7137_g;[Lack 3'-end];
scaffold100	9402	CDS	C	T	CGC->CGT	Arg->Arg	Syn	+	ID=GME7137_g;Name=GME7137_g;Parent=GME7137_g;[Lack 3'-end];
scaffold100	10792	CDS	A	G	AGT->GGT	Ser->Gly	Non_Syn	+	ID=GME7137_g;Name=GME7137_g;Parent=GME7137_g;[Lack 3'-end];
scaffold100	11022	CDS	T	C	AAT->AAC	Asn->Asn	Syn	+	ID=GME7137_g;Name=GME7137_g;Parent=GME7137_g;[Lack 3'-end];
scaffold100	11034	CDS	A	G	GAA->GAG	Glu->Glu	Syn	+	ID=GME7137_g;Name=GME7137_g;Parent=GME7137_g;[Lack 3'-end];
scaffold100	11232	Non_gene	G	S
scaffold100	11791	Non_gene	G	R
scaffold100	11804	Non_gene	A	M
scaffold100	11942	Non_gene	G	R
scaffold100	12062	Non_gene	C	S
scaffold100	12249	Non_gene	C	Y
scaffold100	15250	Non_gene	T	K
scaffold100	15387	Non_gene	C	S
scaffold100	16268	CDS	G	A	CTC->CTT	Leu->Leu	Syn	-	ID=GME7138_g;Name=GME7138_g;Parent=GME7138_g;[Complete];
scaffold100	16391	CDS	T	C	TCA->TCG	Ser->Ser	Syn	-	ID=GME7138_g;Name=GME7138_g;Parent=GME7138_g;[Complete];
scaffold100	16709	CDS	T	C	ACA->ACG	Thr->Thr	Syn	-	ID=GME7138_g;Name=GME7138_g;Parent=GME7138_g;[Complete];
scaffold100	17058	CDS	G	A	TCT->TTT	Ser->Phe	Non_Syn	-	ID=GME7138_g;Name=GME7138_g;Parent=GME7138_g;[Complete];
scaffold100	17123	CDS	C	T	CAG->CAA	Gln->Gln	Syn	-	ID=GME7138_g;Name=GME7138_g;Parent=GME7138_g;[Complete];
scaffold100	17792	Non_gene	T	Y
scaffold100	18038	Non_gene	A	R
scaffold100	18186	Non_gene	C	Y
scaffold100	18411	Non_gene	G	K
scaffold100	18509	Non_gene	A	R
scaffold100	18858	Non_gene	C	M
scaffold100	18941	Non_gene	G	R
scaffold100	18954	Non_gene	T	W
scaffold100	20110	Non_gene	A	R
scaffold100	20129	Non_gene	G	R
scaffold100	20185	Non_gene	A	W
scaffold100	20263	Non_gene	A	R
scaffold100	20482	CDS	A	G	TCC->CCC	Ser->Pro	Non_Syn	-	ID=GME7139_g;Name=GME7139_g;Parent=GME7139_g;[Complete];
scaffold100	20861	CDS	C	G	GCG->GCC	Ala->Ala	Syn	-	ID=GME7139_g;Name=GME7139_g;Parent=GME7139_g;[Complete];
scaffold100	20960	CDS	A	G	CCT->CCC	Pro->Pro	Syn	-	ID=GME7139_g;Name=GME7139_g;Parent=GME7139_g;[Complete];
scaffold100	21169	CDS	G	T	CCG->ACG	Pro->Thr	Non_Syn	-	ID=GME7139_g;Name=GME7139_g;Parent=GME7139_g;[Complete];
scaffold100	21659	CDS	T	C	AGA->AGG	Arg->Arg	Syn	-	ID=GME7139_g;Name=GME7139_g;Parent=GME7139_g;[Complete];
scaffold100	21719	CDS	T	G	ACA->ACC	Thr->Thr	Syn	-	ID=GME7139_g;Name=GME7139_g;Parent=GME7139_g;[Complete];
scaffold100	21902	CDS	T	C	AGA->AGG	Arg->Arg	Syn	-	ID=GME7139_g;Name=GME7139_g;Parent=GME7139_g;[Complete];
scaffold100	21980	CDS	A	G	CTT->CTC	Leu->Leu	Syn	-	ID=GME7139_g;Name=GME7139_g;Parent=GME7139_g;[Complete];
scaffold100	22306	CDS	A	G	TTA->CTA	Leu->Leu	Syn	-	ID=GME7139_g;Name=GME7139_g;Parent=GME7139_g;[Complete];
scaffold100	22584	CDS	G	T	ACC->AAC	Thr->Asn	Non_Syn	-	ID=GME7139_g;Name=GME7139_g;Parent=GME7139_g;[Complete];
scaffold100	22661	CDS	A	G	TTC->TCC	Phe->Ser	Non_Syn	-	ID=GME7139_g;Name=GME7139_g;Parent=GME7139_g;[Complete];
scaffold100	23044	CDS	G	A	TCC->TCT	Ser->Ser	Syn	-	ID=GME7139_g;Name=GME7139_g;Parent=GME7139_g;[Complete];
scaffold100	23109	CDS	G	T	CGA->AGA	Arg->Arg	Syn	-	ID=GME7139_g;Name=GME7139_g;Parent=GME7139_g;[Complete];
scaffold100	23557	CDS	G	A	CTC->CTT	Leu->Leu	Syn	-	ID=GME7139_g;Name=GME7139_g;Parent=GME7139_g;[Complete];
scaffold100	23707	CDS	C	T	GCG->GCA	Ala->Ala	Syn	-	ID=GME7139_g;Name=GME7139_g;Parent=GME7139_g;[Complete];
scaffold100	23753	CDS	C	G	AGT->ACT	Ser->Thr	Non_Syn	-	ID=GME7139_g;Name=GME7139_g;Parent=GME7139_g;[Complete];
scaffold100	25921	Non_gene	G	K
scaffold100	25976	Non_gene	G	R
scaffold100	26054	Non_gene	T	Y
scaffold100	26120	Non_gene	C	Y
scaffold100	26126	Non_gene	A	M
scaffold100	26890	Non_gene	G	R
scaffold100	26945	Non_gene	A	R
scaffold100	26950	Non_gene	A	R
scaffold100	26957	Non_gene	G	R
scaffold100	27310	CDS	C	A	GGG->GGT	Gly->Gly	Syn	-	ID=GME7140_g;Name=GME7140_g;Parent=GME7140_g;[Complete];
scaffold100	27331	Non_gene	C	S
scaffold100	28454	Non_gene	A	M
scaffold100	29015	CDS	G	C	GCC->GCG	Ala->Ala	Syn	-	ID=GME7140_g;Name=GME7140_g;Parent=GME7140_g;[Complete];
scaffold100	29177	CDS	A	G	TCT->TCC	Ser->Ser	Syn	-	ID=GME7140_g;Name=GME7140_g;Parent=GME7140_g;[Complete];
scaffold100	29260	Non_gene	G	R
scaffold100	30241	Non_gene	T	Y
scaffold100	30909	Non_gene	T	Y
scaffold100	31212	CDS	C	A	CCT->CAT	Pro->His	Non_Syn	+	ID=GME7141_g;Name=GME7141_g;Parent=GME7141_g;[Complete];
scaffold100	31336	CDS	T	C	TTT->TTC	Phe->Phe	Syn	+	ID=GME7141_g;Name=GME7141_g;Parent=GME7141_g;[Complete];
scaffold100	31511	CDS	C	T	GTC->GTT	Val->Val	Syn	+	ID=GME7141_g;Name=GME7141_g;Parent=GME7141_g;[Complete];
scaffold100	32210	CDS	T	C	TTT->CTT	Phe->Leu	Non_Syn	+	ID=GME7141_g;Name=GME7141_g;Parent=GME7141_g;[Complete];
scaffold100	34928	CDS	C	T	TTC->TTT	Phe->Phe	Syn	+	ID=GME7142_g;Name=GME7142_g;Parent=GME7142_g;[Complete];
scaffold100	35006	CDS	T	C	AGT->AGC	Ser->Ser	Syn	+	ID=GME7142_g;Name=GME7142_g;Parent=GME7142_g;[Complete];
scaffold100	35388	CDS	G	A	GCG->GCA	Ala->Ala	Syn	+	ID=GME7142_g;Name=GME7142_g;Parent=GME7142_g;[Complete];
scaffold100	35534	CDS	A	C	AAT->ACT	Asn->Thr	Non_Syn	+	ID=GME7142_g;Name=GME7142_g;Parent=GME7142_g;[Complete];
scaffold100	35558	CDS	T	C	CTC->CCC	Leu->Pro	Non_Syn	+	ID=GME7142_g;Name=GME7142_g;Parent=GME7142_g;[Complete];
scaffold100	35727	CDS	A	G	GCA->GCG	Ala->Ala	Syn	+	ID=GME7142_g;Name=GME7142_g;Parent=GME7142_g;[Complete];
scaffold100	35823	CDS	T	C	GCT->GCC	Ala->Ala	Syn	+	ID=GME7142_g;Name=GME7142_g;Parent=GME7142_g;[Complete];
scaffold100	35994	CDS	A	C	CTA->CTC	Leu->Leu	Syn	+	ID=GME7142_g;Name=GME7142_g;Parent=GME7142_g;[Complete];
scaffold100	36060	CDS	G	A	GCG->GCA	Ala->Ala	Syn	+	ID=GME7142_g;Name=GME7142_g;Parent=GME7142_g;[Complete];
scaffold100	36319	Non_gene	T	Y
scaffold100	36803	CDS	T	C	ACT->GCT	Thr->Ala	Non_Syn	-	ID=GME7143_g;Name=GME7143_g;Parent=GME7143_g;[Complete];
scaffold100	36861	CDS	T	G	TTA->TTC	Leu->Phe	Non_Syn	-	ID=GME7143_g;Name=GME7143_g;Parent=GME7143_g;[Complete];
scaffold100	36883	CDS	A	C	CTC->CGC	Leu->Arg	Non_Syn	-	ID=GME7143_g;Name=GME7143_g;Parent=GME7143_g;[Complete];
scaffold100	36955	CDS	C	T	GTC->ATC	Val->Ile	Non_Syn	-	ID=GME7143_g;Name=GME7143_g;Parent=GME7143_g;[Complete];
scaffold100	37015	CDS	C	G	GAG->CAG	Glu->Gln	Non_Syn	-	ID=GME7143_g;Name=GME7143_g;Parent=GME7143_g;[Complete];
scaffold100	37256	CDS	G	C	ACC->AGC	Thr->Ser	Non_Syn	-	ID=GME7143_g;Name=GME7143_g;Parent=GME7143_g;[Complete];
scaffold100	38476	Non_gene	G	R
scaffold100	39734	Non_gene	G	R
scaffold100	40522	Non_gene	T	W
scaffold100	41026	Non_gene	T	Y
scaffold100	41812	CDS	C	T	TAC->TAT	Tyr->Tyr	Syn	+	ID=GME7144_g;Name=GME7144_g;Parent=GME7144_g;[Complete];
scaffold100	41828	CDS	A	G	ATC->GTC	Ile->Val	Non_Syn	+	ID=GME7144_g;Name=GME7144_g;Parent=GME7144_g;[Complete];
scaffold100	42507	CDS	A	G	AAA->AAG	Lys->Lys	Syn	+	ID=GME7144_g;Name=GME7144_g;Parent=GME7144_g;[Complete];
scaffold100	42742	Non_gene	G	S
scaffold100	42837	CDS	A	G	TCA->TCG	Ser->Ser	Syn	+	ID=GME7144_g;Name=GME7144_g;Parent=GME7144_g;[Complete];
scaffold100	43066	CDS	A	G	AAT->AGT	Asn->Ser	Non_Syn	+	ID=GME7144_g;Name=GME7144_g;Parent=GME7144_g;[Complete];
scaffold100	43175	CDS	C	T	CAC->CAT	His->His	Syn	+	ID=GME7144_g;Name=GME7144_g;Parent=GME7144_g;[Complete];
scaffold100	43197	CDS	G	A	GAC->AAC	Asp->Asn	Non_Syn	+	ID=GME7144_g;Name=GME7144_g;Parent=GME7144_g;[Complete];
scaffold100	43725	CDS	T	C	GGT->GGC	Gly->Gly	Syn	+	ID=GME7144_g;Name=GME7144_g;Parent=GME7144_g;[Complete];
scaffold100	44139	Non_gene	T	Y
scaffold100	44157	Non_gene	C	Y
scaffold100	44180	Non_gene	T	Y
scaffold100	44241	Non_gene	G	K
scaffold100	44797	CDS	T	C	GTA->GTG	Val->Val	Syn	-	ID=GME7145_g;Name=GME7145_g;Parent=GME7145_g;[Complete];
scaffold100	45122	Non_gene	A	R
scaffold100	45190	Non_gene	C	Y
scaffold100	45211	Non_gene	T	K
scaffold100	46266	CDS	A	C	ATA->ATC	Ile->Ile	Syn	+	ID=GME7146_g;Name=GME7146_g;Parent=GME7146_g;[Complete];
scaffold100	46296	CDS	T	C	TCT->TCC	Ser->Ser	Syn	+	ID=GME7146_g;Name=GME7146_g;Parent=GME7146_g;[Complete];
scaffold100	46527	CDS	T	C	TAT->TAC	Tyr->Tyr	Syn	+	ID=GME7146_g;Name=GME7146_g;Parent=GME7146_g;[Complete];
scaffold100	46943	CDS	T	C	GAT->GAC	Asp->Asp	Syn	+	ID=GME7146_g;Name=GME7146_g;Parent=GME7146_g;[Complete];
scaffold100	46958	CDS	C	T	CAC->CAT	His->His	Syn	+	ID=GME7146_g;Name=GME7146_g;Parent=GME7146_g;[Complete];
scaffold100	47607	CDS	C	T	ATC->ATT	Ile->Ile	Syn	+	ID=GME7146_g;Name=GME7146_g;Parent=GME7146_g;[Complete];
scaffold100	49468	CDS	C	T	CTG->TTG	Leu->Leu	Syn	+	ID=GME7147_g;Name=GME7147_g;Parent=GME7147_g;[Complete];
scaffold100	49929	CDS	T	A	ACT->ACA	Thr->Thr	Syn	+	ID=GME7147_g;Name=GME7147_g;Parent=GME7147_g;[Complete];
scaffold100	50097	CDS	T	C	CAT->CAC	His->His	Syn	+	ID=GME7147_g;Name=GME7147_g;Parent=GME7147_g;[Complete];
scaffold100	50163	CDS	T	C	GGT->GGC	Gly->Gly	Syn	+	ID=GME7147_g;Name=GME7147_g;Parent=GME7147_g;[Complete];
scaffold100	50523	CDS	C	T	GTC->GTT	Val->Val	Syn	+	ID=GME7147_g;Name=GME7147_g;Parent=GME7147_g;[Complete];
scaffold100	50538	CDS	G	A	GTG->GTA	Val->Val	Syn	+	ID=GME7147_g;Name=GME7147_g;Parent=GME7147_g;[Complete];
scaffold100	50776	Non_gene	C	M
scaffold100	50883	Non_gene	C	M
scaffold100	50892	Non_gene	A	R
scaffold100	51653	Non_gene	C	Y
scaffold100	51690	Non_gene	G	R
scaffold100	51878	Non_gene	G	R
scaffold100	51924	Non_gene	G	R
scaffold100	51935	Non_gene	G	R
scaffold100	53438	CDS	C	T	CTG->CTA	Leu->Leu	Syn	-	ID=GME7148_g;Name=GME7148_g;Parent=GME7148_g;[Complete];
scaffold100	53784	CDS	G	A	GGC->GGT	Gly->Gly	Syn	-	ID=GME7149_g;Name=GME7149_g;Parent=GME7149_g;[Complete];
scaffold100	53814	CDS	A	G	ATT->ATC	Ile->Ile	Syn	-	ID=GME7149_g;Name=GME7149_g;Parent=GME7149_g;[Complete];
scaffold100	53832	CDS	C	T	GAG->GAA	Glu->Glu	Syn	-	ID=GME7149_g;Name=GME7149_g;Parent=GME7149_g;[Complete];
scaffold100	53868	CDS	G	A	TTC->TTT	Phe->Phe	Syn	-	ID=GME7149_g;Name=GME7149_g;Parent=GME7149_g;[Complete];
scaffold100	53907	CDS	C	G	ACG->ACC	Thr->Thr	Syn	-	ID=GME7149_g;Name=GME7149_g;Parent=GME7149_g;[Complete];
scaffold100	55147	CDS	A	G	GAT->GAC	Asp->Asp	Syn	-	ID=GME7149_g;Name=GME7149_g;Parent=GME7149_g;[Complete];
scaffold100	55664	Non_gene	A	R
scaffold100	55916	Non_gene	C	Y
scaffold100	56551	CDS	T	C	TCA->TCG	Ser->Ser	Syn	-	ID=GME7150_g;Name=GME7150_g;Parent=GME7150_g;[Complete];
scaffold100	56841	CDS	G	A	GCC->GTC	Ala->Val	Non_Syn	-	ID=GME7150_g;Name=GME7150_g;Parent=GME7150_g;[Complete];
scaffold100	57154	Non_gene	T	W
scaffold100	57330	Non_gene	T	K
scaffold100	57756	Non_gene	A	M
scaffold100	57763	Non_gene	A	R
scaffold100	57800	Non_gene	T	Y
scaffold100	57936	Non_gene	G	R
scaffold100	58011	Non_gene	G	K
scaffold100	58067	CDS	G	A	ACG->ACA	Thr->Thr	Syn	+	ID=GME7151_g;Name=GME7151_g;Parent=GME7151_g;[Lack 3'-end];
scaffold100	59239	CDS	G	A	CAG->CAA	Gln->Gln	Syn	+	ID=GME7151_g;Name=GME7151_g;Parent=GME7151_g;[Lack 3'-end];
scaffold100	59272	CDS	G	C	CGG->CGC	Arg->Arg	Syn	+	ID=GME7151_g;Name=GME7151_g;Parent=GME7151_g;[Lack 3'-end];
scaffold100	60010	CDS	T	C	GAT->GAC	Asp->Asp	Syn	+	ID=GME7152_g;Name=GME7152_g;Parent=GME7152_g;[Complete];
scaffold100	60625	Non_gene	G	R
scaffold100	61267	Non_gene	C	S
scaffold100	61981	Non_gene	T	K
scaffold100	62148	Non_gene	T	K
scaffold100	62344	CDS	T	C	TTG->TCG	Leu->Ser	Non_Syn	+	ID=GME7153_g;Name=GME7153_g;Parent=GME7153_g;[Complete];
scaffold100	63811	CDS	G	C	TCG->TCC	Ser->Ser	Syn	+	ID=GME7153_g;Name=GME7153_g;Parent=GME7153_g;[Complete];
scaffold100	63868	CDS	A	G	ACA->ACG	Thr->Thr	Syn	+	ID=GME7153_g;Name=GME7153_g;Parent=GME7153_g;[Complete];
scaffold100	63979	CDS	T	A	GGT->GGA	Gly->Gly	Syn	+	ID=GME7153_g;Name=GME7153_g;Parent=GME7153_g;[Complete];
scaffold100	64180	CDS	G	A	TTG->TTA	Leu->Leu	Syn	+	ID=GME7153_g;Name=GME7153_g;Parent=GME7153_g;[Complete];
scaffold100	64207	CDS	T	C	GAT->GAC	Asp->Asp	Syn	+	ID=GME7153_g;Name=GME7153_g;Parent=GME7153_g;[Complete];
scaffold100	64222	CDS	C	A	CCC->CCA	Pro->Pro	Syn	+	ID=GME7153_g;Name=GME7153_g;Parent=GME7153_g;[Complete];
scaffold100	64462	CDS	T	C	GGT->GGC	Gly->Gly	Syn	+	ID=GME7153_g;Name=GME7153_g;Parent=GME7153_g;[Complete];
scaffold100	64745	CDS	A	G	ACC->GCC	Thr->Ala	Non_Syn	+	ID=GME7153_g;Name=GME7153_g;Parent=GME7153_g;[Complete];
scaffold100	65137	CDS	A	C	GCA->GCC	Ala->Ala	Syn	+	ID=GME7153_g;Name=GME7153_g;Parent=GME7153_g;[Complete];
scaffold100	65257	CDS	A	G	CAA->CAG	Gln->Gln	Syn	+	ID=GME7153_g;Name=GME7153_g;Parent=GME7153_g;[Complete];
scaffold100	66278	CDS	T	C	TCG->CCG	Ser->Pro	Non_Syn	+	ID=GME7153_g;Name=GME7153_g;Parent=GME7153_g;[Complete];
scaffold100	66367	CDS	C	T	GGC->GGT	Gly->Gly	Syn	+	ID=GME7153_g;Name=GME7153_g;Parent=GME7153_g;[Complete];
scaffold100	67463	Non_gene	C	S
scaffold100	67689	Non_gene	G	S
scaffold100	67856	Non_gene	C	Y
scaffold100	67872	Non_gene	C	Y
scaffold100	68046	Non_gene	T	K
scaffold100	69883	CDS	C	G	AGA->ACA	Arg->Thr	Non_Syn	-	ID=GME7154_g;Name=GME7154_g;Parent=GME7154_g;[Complete];
scaffold100	69918	CDS	A	G	ACT->ACC	Thr->Thr	Syn	-	ID=GME7154_g;Name=GME7154_g;Parent=GME7154_g;[Complete];
scaffold100	69927	CDS	A	G	GTT->GTC	Val->Val	Syn	-	ID=GME7154_g;Name=GME7154_g;Parent=GME7154_g;[Complete];
scaffold100	69986	CDS	G	C	CGC->GGC	Arg->Gly	Non_Syn	-	ID=GME7154_g;Name=GME7154_g;Parent=GME7154_g;[Complete];
scaffold100	70057	Non_gene	A	R
scaffold100	70358	CDS	G	A	GGC->GGT	Gly->Gly	Syn	-	ID=GME7154_g;Name=GME7154_g;Parent=GME7154_g;[Complete];
scaffold100	70536	CDS	G	A	AGC->AGT	Ser->Ser	Syn	-	ID=GME7154_g;Name=GME7154_g;Parent=GME7154_g;[Complete];
scaffold100	70912	CDS	G	A	AAC->AAT	Asn->Asn	Syn	-	ID=GME7154_g;Name=GME7154_g;Parent=GME7154_g;[Complete];
scaffold100	71163	CDS	G	A	ATC->ATT	Ile->Ile	Syn	-	ID=GME7154_g;Name=GME7154_g;Parent=GME7154_g;[Complete];
scaffold100	71205	CDS	C	T	GAG->GAA	Glu->Glu	Syn	-	ID=GME7154_g;Name=GME7154_g;Parent=GME7154_g;[Complete];
scaffold100	71429	CDS	G	A	ATC->ATT	Ile->Ile	Syn	-	ID=GME7154_g;Name=GME7154_g;Parent=GME7154_g;[Complete];
scaffold100	71512	Non_gene	A	R
scaffold100	71738	CDS	G	A	ACC->ATC	Thr->Ile	Non_Syn	-	ID=GME7154_g;Name=GME7154_g;Parent=GME7154_g;[Complete];
scaffold100	71752	CDS	G	T	TCC->TCA	Ser->Ser	Syn	-	ID=GME7154_g;Name=GME7154_g;Parent=GME7154_g;[Complete];
scaffold100	71762	CDS	C	T	AGT->AAT	Ser->Asn	Non_Syn	-	ID=GME7154_g;Name=GME7154_g;Parent=GME7154_g;[Complete];
scaffold100	72290	CDS	A	G	GGT->GGC	Gly->Gly	Syn	-	ID=GME7154_g;Name=GME7154_g;Parent=GME7154_g;[Complete];
scaffold100	72735	Non_gene	C	S
scaffold100	72900	Non_gene	G	R
scaffold100	75191	CDS	G	C	GTG->GTC	Val->Val	Syn	+	ID=GME7155_g;Name=GME7155_g;Parent=GME7155_g;[Lack 3'-end];
scaffold100	75490	CDS	G	T	TGC->TTC	Cys->Phe	Non_Syn	+	ID=GME7155_g;Name=GME7155_g;Parent=GME7155_g;[Lack 3'-end];
scaffold100	75522	CDS	C	A	CGG->AGG	Arg->Arg	Syn	+	ID=GME7155_g;Name=GME7155_g;Parent=GME7155_g;[Lack 3'-end];
scaffold100	75528	CDS	C	G	CCG->GCG	Pro->Ala	Non_Syn	+	ID=GME7155_g;Name=GME7155_g;Parent=GME7155_g;[Lack 3'-end];
scaffold100	76200	Non_gene	A	R
scaffold100	76225	Non_gene	T	W
scaffold100	76321	Non_gene	G	R
scaffold100	76383	Non_gene	C	Y
scaffold100	76658	Non_gene	A	W
scaffold100	77880	Non_gene	C	S
scaffold100	78304	CDS	T	C	ACT->ACC	Thr->Thr	Syn	+	ID=GME7156_g;Name=GME7156_g;Parent=GME7156_g;[Complete];
scaffold100	78340	CDS	T	G	TCT->TCG	Ser->Ser	Syn	+	ID=GME7156_g;Name=GME7156_g;Parent=GME7156_g;[Complete];
scaffold100	78778	CDS	T	C	CTC->CCC	Leu->Pro	Non_Syn	+	ID=GME7156_g;Name=GME7156_g;Parent=GME7156_g;[Complete];
scaffold100	79631	CDS	T	C	CCT->CCC	Pro->Pro	Syn	+	ID=GME7156_g;Name=GME7156_g;Parent=GME7156_g;[Complete];
scaffold100	79965	CDS	T	C	TCC->CCC	Ser->Pro	Non_Syn	+	ID=GME7156_g;Name=GME7156_g;Parent=GME7156_g;[Complete];
scaffold100	80099	Non_gene	T	Y
scaffold100	80733	CDS	T	C	GCA->GCG	Ala->Ala	Syn	-	ID=GME7157_g;Name=GME7157_g;Parent=GME7157_g;[Lack 5'-end];
scaffold100	85550	Non_gene	G	R
scaffold100	89908	CDS	T	C	GGA->GGG	Gly->Gly	Syn	-	ID=GME7160_g;Name=GME7160_g;Parent=GME7160_g;[Complete];
scaffold100	90181	CDS	A	G	TTT->TCT	Phe->Ser	Non_Syn	-	ID=GME7160_g;Name=GME7160_g;Parent=GME7160_g;[Complete];
scaffold100	90303	CDS	A	G	GAT->GAC	Asp->Asp	Syn	-	ID=GME7160_g;Name=GME7160_g;Parent=GME7160_g;[Complete];
scaffold100	90381	CDS	G	C	ACC->ACG	Thr->Thr	Syn	-	ID=GME7160_g;Name=GME7160_g;Parent=GME7160_g;[Complete];
scaffold100	91261	CDS	A	G	CAT->CAC	His->His	Syn	-	ID=GME7160_g;Name=GME7160_g;Parent=GME7160_g;[Complete];
scaffold100	92819	Non_gene	T	Y
scaffold100	92827	Non_gene	A	R
scaffold1001	91	CDS	G	A	AGT->AAT	Ser->Asn	Non_Syn	+	ID=GME360_g;Name=GME360_g;Parent=GME360_g;[Complete];
scaffold1001	751	CDS	G	A	CAG->CAA	Gln->Gln	Syn	+	ID=GME360_g;Name=GME360_g;Parent=GME360_g;[Complete];
scaffold1001	772	CDS	G	A	GTG->GTA	Val->Val	Syn	+	ID=GME360_g;Name=GME360_g;Parent=GME360_g;[Complete];
scaffold1001	1278	CDS	T	C	GTG->GCG	Val->Ala	Non_Syn	+	ID=GME360_g;Name=GME360_g;Parent=GME360_g;[Complete];
scaffold1001	1288	Non_gene	G	A
scaffold1001	1350	Non_gene	T	C
scaffold101	17319	Non_gene	T	Y
scaffold101	17445	Non_gene	A	R
scaffold101	17535	CDS	A	G	ATG->GTG	Met->Val	Non_Syn	+	ID=GME2362_g;Name=GME2362_g;Parent=GME2362_g;[Complete];
scaffold101	18542	CDS	T	C	ATT->ATC	Ile->Ile	Syn	+	ID=GME2362_g;Name=GME2362_g;Parent=GME2362_g;[Complete];
scaffold101	19138	CDS	C	T	CTC->CTT	Leu->Leu	Syn	+	ID=GME2362_g;Name=GME2362_g;Parent=GME2362_g;[Complete];
scaffold101	19153	CDS	G	A	ACG->ACA	Thr->Thr	Syn	+	ID=GME2362_g;Name=GME2362_g;Parent=GME2362_g;[Complete];
scaffold101	21409	Non_gene	A	R
scaffold101	21851	Non_gene	T	W
scaffold101	21871	Non_gene	T	Y
scaffold101	22013	Non_gene	G	R
scaffold101	23879	CDS	C	T	GTC->GTT	Val->Val	Syn	+	ID=GME2363_g;Name=GME2363_g;Parent=GME2363_g;[Complete];
scaffold101	24793	CDS	C	T	CAC->CAT	His->His	Syn	+	ID=GME2363_g;Name=GME2363_g;Parent=GME2363_g;[Complete];
scaffold101	24811	CDS	T	C	CTT->CTC	Leu->Leu	Syn	+	ID=GME2363_g;Name=GME2363_g;Parent=GME2363_g;[Complete];
scaffold101	25894	CDS	T	C	GTT->GTC	Val->Val	Syn	+	ID=GME2363_g;Name=GME2363_g;Parent=GME2363_g;[Complete];
scaffold101	26083	Non_gene	G	C
scaffold101	27589	CDS	A	G	GGT->GGC	Gly->Gly	Syn	-	ID=GME2364_g;Name=GME2364_g;Parent=GME2364_g;[Complete];
scaffold101	27618	CDS	G	C	CCG->GCG	Pro->Ala	Non_Syn	-	ID=GME2364_g;Name=GME2364_g;Parent=GME2364_g;[Complete];
scaffold101	29902	Non_gene	A	M
scaffold101	30042	Non_gene	T	Y
scaffold101	30374	Non_gene	T	Y
scaffold101	30915	CDS	C	T	CCA->TCA	Pro->Ser	Non_Syn	+	ID=GME2366_g;Name=GME2366_g;Parent=GME2366_g;[Complete];
scaffold101	31073	CDS	T	A	CCT->CCA	Pro->Pro	Syn	+	ID=GME2366_g;Name=GME2366_g;Parent=GME2366_g;[Complete];
scaffold101	31403	Non_gene	G	R
scaffold101	31615	Non_gene	C	Y
scaffold101	31633	Non_gene	T	Y
scaffold101	31947	Non_gene	T	Y
scaffold101	33786	CDS	T	C	ATC->ACC	Ile->Thr	Non_Syn	+	ID=GME2366_g;Name=GME2366_g;Parent=GME2366_g;[Complete];
scaffold101	34123	CDS	G	A	AGG->AGA	Arg->Arg	Syn	+	ID=GME2366_g;Name=GME2366_g;Parent=GME2366_g;[Complete];
scaffold101	34284	CDS	G	A	GGA->GAA	Gly->Glu	Non_Syn	+	ID=GME2366_g;Name=GME2366_g;Parent=GME2366_g;[Complete];
scaffold101	34805	Non_gene	A	R
scaffold101	34939	Non_gene	T	Y
scaffold101	34963	Non_gene	T	K
scaffold101	34997	Non_gene	G	R
scaffold101	35544	Non_gene	T	Y
scaffold101	35558	Non_gene	A	M
scaffold101	36189	Non_gene	T	W
scaffold101	36779	CDS	G	A	CAG->CAA	Gln->Gln	Syn	+	ID=GME2367_g;Name=GME2367_g;Parent=GME2367_g;[Complete];
scaffold101	36800	CDS	T	C	ATT->ATC	Ile->Ile	Syn	+	ID=GME2367_g;Name=GME2367_g;Parent=GME2367_g;[Complete];
scaffold101	38583	CDS	G	A	CCG->CCA	Pro->Pro	Syn	+	ID=GME2367_g;Name=GME2367_g;Parent=GME2367_g;[Complete];
scaffold101	38816	CDS	A	G	CTA->CTG	Leu->Leu	Syn	+	ID=GME2367_g;Name=GME2367_g;Parent=GME2367_g;[Complete];
scaffold101	38918	CDS	G	A	TCG->TCA	Ser->Ser	Syn	+	ID=GME2367_g;Name=GME2367_g;Parent=GME2367_g;[Complete];
scaffold101	39026	CDS	T	C	GGT->GGC	Gly->Gly	Syn	+	ID=GME2367_g;Name=GME2367_g;Parent=GME2367_g;[Complete];
scaffold101	39986	Non_gene	G	R
scaffold101	40302	CDS	C	T	GCC->ACC	Ala->Thr	Non_Syn	-	ID=GME2368_g;Name=GME2368_g;Parent=GME2368_g;[Complete];
scaffold101	40359	CDS	G	A	CCT->TCT	Pro->Ser	Non_Syn	-	ID=GME2368_g;Name=GME2368_g;Parent=GME2368_g;[Complete];
scaffold101	40510	CDS	T	C	AAA->GAA	Lys->Glu	Non_Syn	-	ID=GME2368_g;Name=GME2368_g;Parent=GME2368_g;[Complete];
scaffold101	40729	CDS	G	A	CCC->CCT	Pro->Pro	Syn	-	ID=GME2368_g;Name=GME2368_g;Parent=GME2368_g;[Complete];
scaffold101	41033	CDS	G	T	CCT->ACT	Pro->Thr	Non_Syn	-	ID=GME2368_g;Name=GME2368_g;Parent=GME2368_g;[Complete];
scaffold101	41199	CDS	T	C	TTA->TTG	Leu->Leu	Syn	-	ID=GME2368_g;Name=GME2368_g;Parent=GME2368_g;[Complete];
scaffold101	41397	Non_gene	T	K
scaffold101	41471	Non_gene	A	R
scaffold101	41500	Non_gene	A	R
scaffold101	41613	Non_gene	A	R
scaffold101	43451	Non_gene	G	R
scaffold101	43476	Non_gene	G	S
scaffold101	43484	Non_gene	G	S
scaffold101	43489	Non_gene	A	M
scaffold101	43512	Non_gene	G	R
scaffold101	44111	Non_gene	T	Y
scaffold101	44271	Non_gene	G	R
scaffold101	44565	Non_gene	T	Y
scaffold101	44609	Non_gene	T	K
scaffold101	44663	Non_gene	C	M
scaffold101	45233	Non_gene	G	R
scaffold101	45369	Non_gene	A	R
scaffold101	45707	CDS	C	T	AGG->AAG	Arg->Lys	Non_Syn	-	ID=GME2369_g;Name=GME2369_g;Parent=GME2369_g;[Complete];
scaffold101	45928	CDS	G	A	GAC->GAT	Asp->Asp	Syn	-	ID=GME2369_g;Name=GME2369_g;Parent=GME2369_g;[Complete];
scaffold101	45949	CDS	C	T	ACG->ACA	Thr->Thr	Syn	-	ID=GME2369_g;Name=GME2369_g;Parent=GME2369_g;[Complete];
scaffold101	46609	CDS	G	A	CCT->TCT	Pro->Ser	Non_Syn	-	ID=GME2369_g;Name=GME2369_g;Parent=GME2369_g;[Complete];
scaffold101	46614	CDS	A	G	GTC->GCC	Val->Ala	Non_Syn	-	ID=GME2369_g;Name=GME2369_g;Parent=GME2369_g;[Complete];
scaffold101	47256	Non_gene	T	Y
scaffold101	49134	CDS	C	T	CCG->CCA	Pro->Pro	Syn	-	ID=GME2370_g;Name=GME2370_g;Parent=GME2370_g;[Complete];
scaffold101	49281	CDS	C	A	GTG->GTT	Val->Val	Syn	-	ID=GME2370_g;Name=GME2370_g;Parent=GME2370_g;[Complete];
scaffold101	49356	CDS	C	T	CCG->CCA	Pro->Pro	Syn	-	ID=GME2370_g;Name=GME2370_g;Parent=GME2370_g;[Complete];
scaffold101	49507	Non_gene	G	R
scaffold101	49767	Non_gene	T	Y
scaffold101	49776	Non_gene	C	Y
scaffold101	49834	Non_gene	C	Y
scaffold101	49924	Non_gene	G	R
scaffold101	50002	Non_gene	C	M
scaffold101	51184	Non_gene	G	K
scaffold101	52110	Non_gene	A	R
scaffold101	52191	Non_gene	G	R
scaffold101	53848	Non_gene	C	Y
scaffold101	53864	Non_gene	G	R
scaffold101	53869	Non_gene	C	Y
scaffold101	53909	Non_gene	C	Y
scaffold101	54047	Non_gene	T	Y
scaffold101	54552	CDS	C	T	GGC->GGT	Gly->Gly	Syn	+	ID=GME2372_g;Name=GME2372_g;Parent=GME2372_g;[Complete];
scaffold101	55036	CDS	C	T	CCT->TCT	Pro->Ser	Non_Syn	+	ID=GME2372_g;Name=GME2372_g;Parent=GME2372_g;[Complete];
scaffold101	55336	CDS	G	A	GCA->ACA	Ala->Thr	Non_Syn	+	ID=GME2372_g;Name=GME2372_g;Parent=GME2372_g;[Complete];
scaffold101	55380	CDS	G	A	CGG->CGA	Arg->Arg	Syn	+	ID=GME2372_g;Name=GME2372_g;Parent=GME2372_g;[Complete];
scaffold101	55644	Non_gene	C	Y
scaffold101	56367	Non_gene	T	K
scaffold101	56961	CDS	A	G	ACC->GCC	Thr->Ala	Non_Syn	+	ID=GME2373_g;Name=GME2373_g;Parent=GME2373_g;[Complete];
scaffold101	57124	CDS	G	C	TGG->TCG	Trp->Ser	Non_Syn	+	ID=GME2373_g;Name=GME2373_g;Parent=GME2373_g;[Complete];
scaffold101	57225	CDS	T	C	TCC->CCC	Ser->Pro	Non_Syn	+	ID=GME2373_g;Name=GME2373_g;Parent=GME2373_g;[Complete];
scaffold101	57576	Non_gene	C	Y
scaffold101	58674	CDS	G	T	GGG->GGT	Gly->Gly	Syn	+	ID=GME2373_g;Name=GME2373_g;Parent=GME2373_g;[Complete];
[truncated: 57,470 more rows]
