# Supplementary material for: Transcriptome Analysis Revealed Highly Expressed Genes Encoding Secondary Metabolite Pathways and Small Cysteine-Rich Proteins in the Sclerotium of Lignosus rhinocerotis
Source: PLoS One. 2015 Nov 25;10(11):e0143549. doi: 10.1371/journal.pone.0143549 (PMC4659598; doi:10.1371/journal.pone.0143549)
Supplement: S4 Table — (XLSX) [file pone.0143549.s005.xlsx]

## Sheet: Sheet1
Gene ID	Length (bp)	Mapped reads	Coverage (%)	RPKM	Protein name (NCBI nr)
GME4537_g	453	969257	99.78	88306.2	TPA: conserved hypothetical protein [Aspergillus nidulans FGSC A4]
GME3505_g	411	656188	99.76	65892.6	cerato-platanin [Trametes versicolor FP-101664 SS1]
GME1771_g	540	696471	99.81	53230.4	hypothetical protein SCHCODRAFT_109126 [Schizophyllum commune H4-8]
GME1052_g	339	90458	99.71	11012.8	fungal hydrophobin SC1 [Schizophyllum commune H4-8]
GME5766_g	465	119321	99.78	10590.5	NA
GME8257_g	612	149413	99.84	10076	NA
GME5765_g	468	111662	99.79	9847.14	NA
GME8258_g	921	181312	99.89	8124.89	NA
GME275_g	444	62855	92.12	5842.62	lectin [Grifola frondosa]
GME10085_g	1461	168783	99.93	4767.92	aldehyde dehydrogenase [Coprinopsis cinerea okayama7#130]
GME1438_g	642	72795	99.84	4679.69	hypothetical protein CC1G_13780 [Coprinopsis cinerea okayama7#130]
GME1560_g	786	82558	87.4	4334.98	fungal hydrophobin SC6 [Schizophyllum commune H4-8]
GME9661_g	132	13449	99.24	4205.01	NAD(P)-binding protein [Aspergillus ruber CBS 135680]
GME6202_g	1980	199656	94.8	4161.67	alpha/beta-hydrolase [Dichomitus squalens LYAD-421 SS1]
GME273_g	1797	167789	97.5	3853.59	lectin [Grifola frondosa]
GME2015_g	870	78501	99.89	3723.97	predicted protein [Laccaria bicolor S238N-H82]
GME637_g	516	46450	99.81	3715.24	predicted protein [Laccaria bicolor S238N-H82]
GME2400_g	135	11905	99.26	3639.54	NA
GME10149_g	336	28504	99.7	3501.2	hydrophobin [Phlebiopsis gigantea]
GME2396_g	690	58274	99.86	3485.59	ubiquitin [Laccaria bicolor S238N-H82]
GME3576_g	399	30459	99.75	3150.6	hypothetical protein FG03841.1 [Gibberella zeae PH-1]
GME4279_g	444	32683	99.77	3038.01	predicted protein [Laccaria bicolor S238N-H82]
GME2110_g	381	27229	82.94	2949.56	NA
GME2954_g	366	25969	96.17	2928.36	hydrophobin [Paxillus involutus]
GME4786_g	225	15576	99.56	2857.09	hypothetical protein MPER_10368 [Moniliophthora perniciosa FA553]
GME9537_g	1071	72518	99.91	2794.52	hypothetical protein SCHCODRAFT_83719 [Schizophyllum commune H4-8]
GME8311_g	573	38127	99.83	2746.18	hypothetical protein CC1G_05860 [Coprinopsis cinerea okayama7#130]
GME1120_g	792	52156	87.75	2717.88	peroxiredoxin Q [Laccaria bicolor S238N-H82]
GME4347_g	1308	85361	99.92	2693.41	serine protease [Hypsizygus marmoreus]
GME4160_g	1095	71146	99.91	2681.56	hypothetical protein SCHCODRAFT_46201 [Schizophyllum commune H4-8]
GME7978_g	798	50901	90.6	2632.53	NA
GME199_g	441	27814	99.77	2603.01	NA
GME3854_g	1524	94262	99.93	2552.71	predicted protein [Laccaria bicolor S238N-H82]
GME361_g	999	61499	99.9	2540.7	non-catalytic module family EXPN protein [Schizophyllum commune H4-8]
GME6571_g	1533	92644	99.93	2494.17	catalase [Taiwanofungus camphoratus]
GME1325_g	552	32361	99.82	2419.54	hesp-379-like protein [Melampsora medusae f. sp. deltoidis]
GME3692_g	648	36641	99.85	2333.69	predicted protein [Laccaria bicolor S238N-H82]
GME5394_g	984	55534	99.9	2329.24	glycosyl hydrolase family 61 [Glomerella graminicola M1.001]
GME8401_g	1032	52965	99.9	2118.17	hypothetical protein SCHCODRAFT_238431 [Schizophyllum commune H4-8]
GME8490_g	1374	69409	99.93	2084.87	glycoamidase [Coprinopsis cinerea okayama7#130]
GME8642_g	507	25499	99.8	2075.71	NA
GME7254_g	342	17123	79.82	2066.35	predicted protein [Laccaria bicolor S238N-H82]
GME6443_g	420	21010	98.81	2064.56	hydrophobin [Laccaria bicolor S238N-H82]
GME9467_g	420	20789	99.76	2042.84	hypothetical protein SS1G_10096 [Sclerotinia sclerotiorum 1980]
GME10459_g	240	11185	93.75	1923.43	NA
GME1876_g	375	16377	99.73	1802.41	NA
GME10408_g	498	21692	99.8	1797.71	NA
GME3206_g	1467	63726	99.93	1792.82	predicted protein [Laccaria bicolor S238N-H82]
GME9098_g	795	33689	99.87	1748.93	expansin family protein [Laccaria bicolor S238N-H82]
GME7274_g	1185	49812	99.92	1734.87	NA
GME2109_g	387	16147	91.73	1721.99	NA
GME6205_g	1323	54032	99.92	1685.55	predicted protein [Laccaria bicolor S238N-H82]
GME441_g	615	24711	99.84	1658.31	manganese superoxide dismutase [Heterobasidion annosum]
GME8329_g	1176	46745	99.91	1640.51	hypothetical protein SCHCODRAFT_76887 [Schizophyllum commune H4-8]
GME616_g	1179	46737	91.77	1636.05	predicted protein [Laccaria bicolor S238N-H82]
GME464_g	546	21625	99.63	1634.61	GPI-anchored small secreted protein [Laccaria bicolor S238N-H82]
GME9837_g	1077	42538	99.91	1630.09	hypothetical protein SCHCODRAFT_103662 [Schizophyllum commune H4-8]
GME3306_g	741	27873	99.87	1552.44	riboflavin aldehyde-forming enzyme [Coprinopsis cinerea okayama7#130]
GME4248_g	882	32564	99.89	1523.77	hypothetical protein BC1G_02492 [Botryotinia fuckeliana B05.10]
GME5669_g	369	13328	99.73	1490.7	predicted protein [Laccaria bicolor S238N-H82]
GME5414_g	1203	42276	99.83	1450.37	NAD-dependent formate dehydrogenase [Ceriporiopsis subvermispora]
GME1313_g	948	32978	99.89	1435.71	hypothetical protein CC1G_09406 [Coprinopsis cinerea okayama7#130]
GME9428_g	801	27840	99.88	1434.46	predicted protein [Postia placenta Mad-698-R]
GME6909_g	825	27310	99.88	1366.21	hypothetical protein [Pleurotus ostreatus]
GME559_g	624	20583	96.96	1361.37	NA
GME1780_g	1041	33758	99.9	1338.37	hypothetical protein SCHCODRAFT_238152 [Schizophyllum commune H4-8]
GME896_g	567	18256	99.65	1328.84	hypothetical protein CC1G_09659 [Coprinopsis cinerea okayama7#130]
GME4750_g	834	25625	99.88	1268.08	predicted protein [Laccaria bicolor S238N-H82]
GME9886_g	2370	71188	99.41	1239.68	RecName: Full=Trehalose phosphorylase; AltName: Full=Trehalose synthase; Short=TSase; Flags: Precursor
GME6080_g	1518	44602	98.95	1212.64	putative protein disulfide isomerase [Lentinula edodes]
GME272_g	522	15154	99.81	1198.14	lectin [Grifola frondosa]
GME1414_g	762	21847	99.87	1183.28	predicted protein [Laccaria bicolor S238N-H82]
GME5812_g	468	13332	99.79	1175.71	hypothetical protein SCHCODRAFT_77576 [Schizophyllum commune H4-8]
GME8711_g	1203	34214	99.92	1173.79	serine protease [Hypsizygus marmoreus]
GME6642_g	525	14812	99.81	1164.41	1-Cys peroxiredoxin isozyme [Taiwanofungus camphoratus]
GME2591_g	558	15719	96.95	1162.63	hypothetical protein SCHCODRAFT_78223 [Schizophyllum commune H4-8]
GME5722_g	1299	35609	99.92	1131.36	aspartic peptidase A1 [Laccaria bicolor S238N-H82]
GME3136_g	663	17386	99.85	1082.27	expressed protein [Schizophyllum commune H4-8]
GME1345_g	606	15762	99.83	1073.47	hypothetical protein SCHCODRAFT_70404 [Schizophyllum commune H4-8]
GME4742_g	834	21600	96.16	1068.9	hypothetical protein CC1G_09304 [Coprinopsis cinerea okayama7#130]
GME9158_g	1647	42514	98.97	1065.34	protease [Amanita muscaria]
GME2012_g	249	6405	67.87	1061.62	hypothetical protein SCHCODRAFT_50913 [Schizophyllum commune H4-8]
GME4708_g	2583	65824	99.96	1051.74	glycogen phosphorylase [Coprinopsis cinerea okayama7#130]
GME2023_g	1176	29916	99.91	1049.9	hypothetical protein SCHCODRAFT_81373 [Schizophyllum commune H4-8]
GME3437_g	1047	26552	99.9	1046.65	expressed protein [Schizophyllum commune H4-8]
GME7781_g	459	11508	99.78	1034.76	expressed protein [Schizophyllum commune H4-8]
GME4017_g	1167	29219	99.91	1033.34	hypothetical protein SCHCODRAFT_81943 [Schizophyllum commune H4-8]
GME8673_g	1071	26308	99.91	1013.79	hypothetical protein CC1G_00648 [Coprinopsis cinerea okayama7#130]
GME7594_g	1833	44378	99.35	999.21	hypothetical protein CC1G_06968 [Coprinopsis cinerea okayama7#130]
GME4161_g	1014	24295	99.9	988.85	hypothetical protein CC1G_01254 [Coprinopsis cinerea okayama7#130]
GME2284_g	876	20899	99.89	984.63	NA
GME8877_g	1359	32279	100	980.28	acetylornithine aminotransferase [Laccaria bicolor S238N-H82]
GME3877_g	1128	26607	99.91	973.5	actin-1 [Schizophyllum commune H4-8]
GME4286_g	1092	25632	99.91	968.75	glycoside hydrolase family 16 protein [Schizophyllum commune H4-8]
GME394_g	594	13760	99.83	956.05	predicted protein [Laccaria bicolor S238N-H82]
GME9342_g	1320	30225	99.77	945.02	phosphatidylserine decarboxylase-related [Chlorobium phaeobacteroides BS1]
GME1791_g	1080	24627	99.91	941.11	mannitol-1-phosphate dehydrogenase MPDH1 [Laccaria bicolor S238N-H82]
GME3547_g	711	16198	99.72	940.25	60S ribosomal protein L18-B [Coprinopsis cinerea okayama7#130]
GME5894_g	444	10109	99.77	939.67	hypothetical protein CC1G_07172 [Coprinopsis cinerea okayama7#130]
GME6869_g	1620	36779	99.94	936.991	cytochrome P450 monooxygenase pc-bph [Phanerochaete chrysosporium]
