# Supplementary material for: Transcriptome Analysis Revealed Highly Expressed Genes Encoding Secondary Metabolite Pathways and Small Cysteine-Rich Proteins in the Sclerotium of Lignosus rhinocerotis
Source: PLoS One. 2015 Nov 25;10(11):e0143549. doi: 10.1371/journal.pone.0143549 (PMC4659598; doi:10.1371/journal.pone.0143549)
Supplement: S5 Table — (XLSX) [file pone.0143549.s006.xlsx]

## Sheet: Sheet1
Gene ID	Length (bp)	Mapped reads	Coverage (%)	RPKM	Protein name (NCBI nr)
GME3505_g	411	656188	99.76	65892.6	cerato-platanin [Trametes versicolor FP-101664 SS1]
GME1052_g	339	90458	99.71	11012.8	fungal hydrophobin SC1 [Schizophyllum commune H4-8]
GME275_g	444	62855	92.12	5842.62	lectin [Grifola frondosa]
GME10085_g	1461	168783	99.93	4767.92	aldehyde dehydrogenase [Coprinopsis cinerea okayama7#130]
GME1560_g	786	82558	87.4	4334.98	fungal hydrophobin SC6 [Schizophyllum commune H4-8]
GME9661_g	132	13449	99.24	4205.01	NAD(P)-binding protein [Aspergillus ruber CBS 135680]
GME6202_g	1980	199656	94.8	4161.67	alpha/beta-hydrolase [Dichomitus squalens LYAD-421 SS1]
GME273_g	1797	167789	97.5	3853.59	lectin [Grifola frondosa]
GME2400_g	135	11905	99.26	3639.54	trichothecene efflux pump [Colletotrichum gloeosporioides Nara gc5]
GME10149_g	336	28504	99.7	3501.2	hydrophobin [Phlebiopsis gigantea]
GME2396_g	690	58274	99.86	3485.59	ubiquitin [Laccaria bicolor S238N-H82]
GME4279_g	444	32683	99.77	3038.01	ubiquitin-conjugating enzyme [Dichomitus squalens LYAD-421 SS1]
GME2954_g	366	25969	96.17	2928.36	hydrophobin [Paxillus involutus]
GME9537_g	1071	72518	99.91	2794.52	metalloprotease [Trametes versicolor FP-101664 SS1]
GME1120_g	792	52156	87.75	2717.88	peroxiredoxin Q [Laccaria bicolor S238N-H82]
GME4347_g	1308	85361	99.92	2693.41	serine protease [Hypsizygus marmoreus]
GME361_g	999	61499	99.9	2540.7	non-catalytic module family EXPN protein [Schizophyllum commune H4-8]
GME6571_g	1533	92644	99.93	2494.17	catalase [Taiwanofungus camphoratus]
GME1325_g	552	32361	99.82	2419.54	hesp-379-like protein [Melampsora medusae f. sp. deltoidis]
GME5394_g	984	55534	99.9	2329.24	glycosyl hydrolase family 61 [Glomerella graminicola M1.001]
GME8490_g	1374	69409	99.93	2084.87	glycoamidase [Coprinopsis cinerea okayama7#130]
GME6443_g	420	21010	98.81	2064.56	hydrophobin [Laccaria bicolor S238N-H82]
GME9467_g	420	20789	99.76	2042.84	immunomodulatory protein [Trametes versicolor FP-101664 SS1]
GME9098_g	795	33689	99.87	1748.93	expansin family protein [Laccaria bicolor S238N-H82]
GME441_g	615	24711	99.84	1658.31	manganese superoxide dismutase [Heterobasidion annosum]
GME464_g	546	21625	99.63	1634.61	GPI-anchored small secreted protein [Laccaria bicolor S238N-H82]
GME3306_g	741	27873	99.87	1552.44	riboflavin aldehyde-forming enzyme [Coprinopsis cinerea okayama7#130]
GME5414_g	1203	42276	99.83	1450.37	NAD-dependent formate dehydrogenase [Ceriporiopsis subvermispora]
GME9886_g	2370	71188	99.41	1239.68	RecName: Full=Trehalose phosphorylase; AltName: Full=Trehalose synthase; Short=TSase; Flags: Precursor
GME6080_g	1518	44602	98.95	1212.64	putative protein disulfide isomerase [Lentinula edodes]
GME272_g	522	15154	99.81	1198.14	lectin [Grifola frondosa]
GME8711_g	1203	34214	99.92	1173.79	serine protease [Hypsizygus marmoreus]
GME6642_g	525	14812	99.81	1164.41	1-Cys peroxiredoxin isozyme [Taiwanofungus camphoratus]
GME5722_g	1299	35609	99.92	1131.36	aspartic peptidase A1 [Laccaria bicolor S238N-H82]
GME9158_g	1647	42514	98.97	1065.34	protease [Amanita muscaria]
GME4708_g	2583	65824	99.96	1051.74	glycogen phosphorylase [Coprinopsis cinerea okayama7#130]
GME8877_g	1359	32279	100	980.282	acetylornithine aminotransferase [Laccaria bicolor S238N-H82]
GME3877_g	1128	26607	99.91	973.503	actin-1 [Schizophyllum commune H4-8]
GME4286_g	1092	25632	99.91	968.747	glycoside hydrolase family 16 protein [Schizophyllum commune H4-8]
GME9342_g	1320	30225	99.77	945.024	phosphatidylserine decarboxylase-related [Chlorobium phaeobacteroides BS1]
GME1791_g	1080	24627	99.91	941.105	mannitol-1-phosphate dehydrogenase MPDH1 [Laccaria bicolor S238N-H82]
GME3547_g	711	16198	99.72	940.248	60S ribosomal protein L18-B [Coprinopsis cinerea okayama7#130]
GME6869_g	1620	36779	99.94	936.991	cytochrome P450 monooxygenase pc-bph [Phanerochaete chrysosporium]
GME1735_g	537	11969	99.63	919.886	ubiquitin/40s ribosomal protein S27a fusion [Postia placenta Mad-698-R]
GME3874_g	1161	25412	99.91	903.352	nucleolar essential protein 1 [Coprinopsis cinerea okayama7#130]
GME10033_g	861	18247	52.61	874.659	hydrophobin 2 [Lentinula edodes]
GME535_g	888	18403	99.89	855.315	voltage-dependent ion-selective channel [Coprinopsis cinerea okayama7#130]
GME6547_g	1395	28718	99.93	849.631	cytochrome P450 [Postia placenta]
GME636_g	480	9423	99.79	810.212	eukaryotic translation initiation factor 5A [Postia placenta Mad-698-R]
GME9239_g	480	9350	99.17	803.935	carbohydrate-binding module family 13 protein [Schizophyllum commune H4-8]
GME6999_g	1038	20053	91.23	797.32	heat shock protein DDR48 [Coprinopsis cinerea okayama7#130]
GME4726_g	1497	28904	99.93	796.869	UTP-glucose-1-phosphate uridylyltransferase [Coprinopsis cinerea okayama7#130]
GME9039_g	1002	19214	99.9	791.408	glyceraldehyde-3-phosphate dehydrogenase [Ganoderma lucidum]
GME6049_g	651	12384	99.85	785.11	60S ribosomal protein L10 [Postia placenta Mad-698-R]
GME7723_g	1356	25558	99.93	777.889	mitochondrial pyruvate dehydrogenase [Laccaria bicolor S238N-H82]
GME5732_g	1338	25112	93.2	774.597	nucleotide exchange factors-like protein [Postia placenta Mad-698-R]
GME9560_g	450	8063	99.78	739.494	calmodulin [Zea mays]
GME5036_g	2607	46414	99.96	734.782	chitin synthase 2 [Coprinopsis cinerea okayama7#130]
GME7894_g	2319	40073	99.05	713.184	beta-glucosidase [Postia placenta Mad-698-R]
GME9405_g	936	15617	99.47	688.608	60S acidic ribosomal protein P0 [Postia placenta Mad-698-R]
GME3543_g	384	6313	83.85	678.508	40S ribosomal protein S25 [Postia placenta Mad-698-R]
GME9136_g	1662	27251	99.28	676.709	tripeptidyl peptidase A [Coprinopsis cinerea okayama7#130]
GME8177_g	2343	38229	98.8	673.397	copper radical oxidase variant A [Phanerochaete chrysosporium]
GME234_g	456	7341	99.78	664.417	40S ribosomal protein S13 [Schizophyllum commune H4-8]
GME2067_g	1935	30952	99.95	660.174	RecName: Full=Heat shock protein HSS1
GME6096_g	1131	17967	99.91	655.637	RecName: Full=Glutamine synthetase; Short=GS; AltName: Full=Glutamate--ammonia ligase
GME7478_g	1113	17200	99.82	637.799	acetyl xylan esterase [Volvariella volvacea]
GME5291_g	363	5507	99.72	626.122	mitochondrial 50S ribosomal protein L28-like protein [Postia placenta Mad-698-R]
GME2469_g	3285	49744	99.97	624.965	translation elongation factor 1a [Schizophyllum commune H4-8]
GME3267_g	1593	24071	99.94	623.633	pyruvate kinase [Laccaria bicolor S238N-H82]
GME9527_g	2001	29871	98.1	616.103	alcohol oxidase [Gloeophyllum trabeum]
GME10040_g	522	7771	99.62	614.408	40S ribosomal protein S26 [Coprinopsis cinerea okayama7#130]
GME2442_g	1191	17337	99.83	600.776	glycoside hydrolase family 16 protein [Schizophyllum commune H4-8]
GME2430_g	417	6024	99.52	596.21	40S ribosomal protein S24 [Postia placenta Mad-698-R]
GME386_g	318	4566	97.48	592.597	eukaryotic translation initiation factor 1 [Coprinopsis cinerea okayama7#130]
GME3293_g	603	8478	99.83	580.265	60S ribosomal protein L13a [Postia placenta Mad-698-R]
GME7629_g	1005	13909	99.8	571.19	NAD-malate dehydrogenase [Laccaria bicolor S238N-H82]
GME4602_g	588	8113	99.83	569.449	60S ribosomal protein L19 [Postia placenta Mad-698-R]
GME7866_g	2493	33919	99.96	561.528	eukaryotic translation elongation factor 2 [Postia placenta Mad-698-R]
GME9628_g	780	10577	99.87	559.653	expansin family protein [Laccaria bicolor S238N-H82]
GME2527_g	3312	44616	99.97	555.969	linoleate diol synthase [Laccaria bicolor S238N-H82]
GME715_g	348	4658	99.71	552.422	60S ribosomal protein L30 [Postia placenta Mad-698-R]
GME5904_g	891	11755	99.78	544.497	enoyl-CoA hydratase [Laccaria bicolor S238N-H82]
GME8833_g	396	5220	99.49	544.034	vacuolar protein sorting 55 superfamily protein [Coprinopsis cinerea okayama7#130]
GME899_g	615	7946	87.97	533.241	cyclophilin [Coprinopsis cinerea okayama7#130]
GME7156_g	1329	16918	99.92	525.381	delta-12 fatty acid desaturase protein [Laccaria bicolor S238N-H82]
GME8318_g	783	9923	99.87	523.036	6-phosphogluconolactonase [Coprinopsis cinerea okayama7#130]
GME6591_g	387	4884	99.74	520.853	ubiquitin-carboxy extension protein fusion [Coprinopsis cinerea okayama7#130]
GME2860_g	1104	13677	99.82	511.296	septin [Coprinopsis cinerea okayama7#130]
GME5433_g	987	12166	99.9	508.723	glycoside hydrolase family 23 protein [Schizophyllum commune H4-8]
GME4019_g	1272	15667	99.92	508.334	phosphatidylserine decarboxylase-related [Chlorobium phaeobacteroides BS1]
GME9956_g	312	3828	99.36	506.37	histone H4 [Coprinopsis cinerea okayama7#130]
GME3292_g	984	11796	99.9	494.755	cytoplasmic protein [Coprinopsis cinerea okayama7#130]
GME382_g	237	2840	98.31	494.562	40S ribosomal protein S21 [Postia placenta Mad-698-R]
GME4141_g	771	9211	99.74	493.064	RecName: Full=40S ribosomal protein S1
GME1420_g	1293	15426	99.92	492.386	tetraspanin Tsp2 family [Laccaria bicolor S238N-H82]
GME5901_g	1944	23167	93.21	491.84	aryl-alcohol oxidase [Pleurotus eryngii]
GME1558_g	1152	13725	99.83	491.712	septin [Coprinopsis cinerea okayama7#130]
GME2122_g	486	5782	99.59	491.012	S-phase kinase-associated protein 1A-like protein [Postia placenta Mad-698-R]
GME7847_g	627	7444	99.84	489.992	60S ribosomal protein L13 [Postia placenta Mad-698-R]
