# Supplementary material for: Transcriptome Analysis Revealed Highly Expressed Genes Encoding Secondary Metabolite Pathways and Small Cysteine-Rich Proteins in the Sclerotium of Lignosus rhinocerotis
Source: PLoS One. 2015 Nov 25;10(11):e0143549. doi: 10.1371/journal.pone.0143549 (PMC4659598; doi:10.1371/journal.pone.0143549)
Supplement: S6 Table — (XLSX) [file pone.0143549.s007.xlsx]

## Sheet: Sheet1
Gene ID	Subject ID	Identity (%)	e-value	RPKM
GME4800_g	CYP502B1	52.33	2e-152	35.4336
GME9044_g	CYP5035A1	34.84	4e-70	5.11196
GME1778_g	CYP5035A4	42.48	7e-111	54.9738
GME8355_g	CYP5035A4	44.85	2e-131	5.53199
GME2628_g	CYP5035B1	48.54	3e-151	23.9939
GME6041_g	CYP5035D1	40.41	3e-110	11.1915
GME1240_g	CYP5037A1	39.62	8e-107	48.8707
GME3756_g	CYP5037A1	52.1	2e-142	11.0108
GME10453_g	CYP5037B1	39.79	2e-80	11.8478
GME7893_g	CYP5037B2	41.12	9e-114	14.7676
GME8004_g	CYP5037B3	56.71	2e-168	92.0382
GME8003_g	CYP5037B3	45.62	3e-131	45.0406
GME9815_g	CYP5037B3	45.69	8e-42	19.26
GME4058_g	CYP5037B3	38.2	2e-104	9.97199
GME807_g	CYP5037B3	45.44	1e-127	1.69319
GME4757_g	CYP5037B3	39.32	7e-85	1.11498
GME5334_g	CYP5037B3	39.82	5e-84	6.92475
GME4761_g	CYP5046A2	33.46	5e-83	5.53795
GME1265_g	CYP5046A2	33.97	1e-67	2.57947
GME8790_g	CYP504E5	31.21	2e-12	79.4428
GME10743_g	CYP504E5	31.33	2e-14	66.9501
GME9853_g	CYP504E5	31.58	1e-12	20.0396
GME909_g	CYP504E5	33.64	7e-11	13.3108
GME4188_g	CYP504E5	34.15	3e-21	2.27737
GME2379_g	CYP504E5	30.89	2e-14	1.33391
GME716_g	CYP505D6	33.76	6e-15	97.0527
GME10163_g	CYP505D6	59.81	0	30.4533
GME10209_g	CYP505D6	62.03	0	27.146
GME135_g	CYP505G1	32	1e-14	10.2164
GME1104_g	CYP505G2P	33.54	1e-14	138.238
GME4759_g	CYP5065A2	36.56	2e-92	4.79183
GME8116_g	CYP5070A1_Aspergillus_flavus	31.08	7e-13	11.6515
GME6464_g	CYP509F1	30.89	7e-43	10.4928
GME3596_g	CYP512A1	48.96	8e-137	96.6445
GME1513_g	CYP512A1	47.98	5e-136	65.2499
GME9649_g	CYP512A1	62.28	0	29.8208
GME2641_g	CYP512A1	55.49	6e-168	24.0887
GME7194_g	CYP512A1	57.21	1e-72	11.8764
GME7195_g	CYP512A1	71.26	1e-105	11.5472
GME9648_g	CYP5136A1	53.15	6e-164	89.8114
GME3350_g	CYP5136A1	50.74	2e-150	13.9118
GME1623_g	CYP5136A3	43.68	9e-127	4.64879
GME6061_g	CYP5137A1	50.33	1e-78	33.6453
GME9279_g	CYP5138A1	42.77	1e-122	22.8269
GME9814_g	CYP5139A1	56.67	2e-154	78.9827
GME3597_g	CYP5139A1	44.72	2e-119	4.72594
GME4355_g	CYP5140A1	63.77	1e-78	11.527
GME10041_g	CYP5142E1	46.3	5e-117	8.436
GME8976_g	CYP5144A18	37.18	1e-61	224.742
GME2807_g	CYP5144A7	36.87	3e-98	118.281
GME9286_g	CYP5144A7	41.07	1e-107	11.8254
GME5212_g	CYP5144A7	41.03	1e-109	6.1751
GME7419_g	CYP5144C1	48.71	1e-138	6.93591
GME9006_g	CYP5144C1	38.45	2e-94	4.15554
GME5136_g	CYP5144C3	41.54	1e-101	91.352
GME2805_g	CYP5144C3	40.72	6e-68	49.5174
GME6753_g	CYP5144C3	44.13	3e-115	4.74385
GME5330_g	CYP5144C3	44.01	7e-116	2.63494
GME3746_g	CYP5144C4	44.7	2e-113	156.592
GME9002_g	CYP5144C4	40.42	2e-93	57.4853
GME2406_g	CYP5144C4	36.36	1e-82	47.4909
GME4544_g	CYP5144C4	39.06	6e-96	31.8808
GME2795_g	CYP5144C4	38.81	2e-94	25.1207
GME9007_g	CYP5144C4	41.31	5e-80	22.1508
GME1220_g	CYP5144C4	42.52	3e-104	6.03902
GME7595_g	CYP5144C5	38.66	3e-87	54.1877
GME5329_g	CYP5144C5	37.02	5e-83	41.2442
GME7597_g	CYP5144C5	42.75	4e-115	31.7617
GME7598_g	CYP5144C5	42.8	3e-117	12.1327
GME6740_g	CYP5144D3	40.04	3e-92	1.69409
GME5299_g	CYP5144F1	53.33	5e-101	62.8336
GME1784_g	CYP5144F1	46.29	3e-127	10.5784
GME9219_g	CYP5144F1	38.71	2e-91	4.45253
GME9218_g	CYP5144F1	36.79	6e-20	1.67479
GME7680_g	CYP5144F1	50.66	6e-150	1.50032
GME9407_g	CYP5147A3	42.4	9e-117	50.0675
GME9627_g	CYP5150A2	45.45	1e-134	63.3031
GME7343_g	CYP5150A2	51.49	7e-162	23.5293
GME358_g	CYP5150A2	38.89	1e-104	5.41357
GME9492_g	CYP5150A2	48.72	7e-128	4.31224
GME9626_g	CYP5150A2	42.67	3e-126	1.69748
GME1745_g	CYP5150A4	45.41	2e-56	16.8194
GME1746_g	CYP5150A4	35.57	1e-29	13.2766
GME7335_g	CYP5150A4	46.88	3e-143	12.3612
GME7324_g	CYP5150A4	43.3	4e-125	6.78102
GME10677_g	CYP5150A4	45.89	3e-33	1.55742
GME4807_g	CYP5150B1	46.1	6e-138	36.6198
GME1795_g	CYP5150C1	58.06	1e-50	18.2363
GME976_g	CYP5150C1	62.5	3e-43	1.66035
GME6149_g	CYP5151A1	60.04	2e-176	8.7201
GME6190_g	CYP5151B1	57.28	1e-101	29.4207
GME1077_g	CYP5152A1	50.57	1e-125	75.2914
GME9274_g	CYP5156A1	46.25	6e-135	33.8332
GME3080_g	CYP5158A1	41.37	3e-110	82.5168
GME3684_g	CYP51F1_Phanerochaete_chrysosporium	63.95	0	57.3258
GME9466_g	CYP530A3	35.43	1e-78	4.1971
GME6869_g	CYP53C2	75.56	0	936.991
GME1714_g	CYP6001C14	36.13	6e-161	199.005
GME2527_g	CYP6004A2	33.59	7e-151	555.969
GME4821_g	CYP61A1_Phanerochaete_chrysosporium	70.19	0	115.243
GME9217_g	CYP620E5_Aspergillus_oryzae	50	2e-48	3.91067
GME2934_g	CYP620E8	43.8	4e-21	1.07899
GME5200_g	CYP63A3	52.39	5e-166	153.274
GME5197_g	CYP63A3	54.71	3e-175	93.2124
GME5399_g	CYP63A4	64.58	2e-135	20.0714
GME10400_g	CYP63A4	39.49	8e-29	16.9648
GME5398_g	CYP63A4	35.48	5e-14	11.942
GME506_g	CYP66A1	56.18	7e-24	89.4216
GME528_g	CYP66B1	40.46	1e-71	2.16237
